# Supplementary material for: Novel insights into systemic sclerosis using a sensitive computational method to analyze whole-genome bisulfite sequencing data
Source: Clin Epigenetics. 2023 Jun 3;15:96. doi: 10.1186/s13148-023-01513-w (PMC10239181; doi:10.1186/s13148-023-01513-w)
Supplement: Supplementary file 1 — Additional file 1: Annotated differentially methylated regions detected by SOMNiBUS [file 13148_2023_1513_MOESM1_ESM.txt]

Chr	Searched_Gene_Start	Searched_Gene_End	Searched_Gene_Symbol	Searched_Gene_Region_Type	DMR_Start	DMR_End	DMR_p.value
5	180046021	180046109	FLT4	hg19_genes_cds	180045597	180046226	1.59229684334134e-33
5	180045770	180045920	FLT4	hg19_genes_cds	180045597	180046226	1.59229684334134e-33
5	180046021	180046109	FLT4	hg19_genes_cds	180045597	180046226	1.59229684334134e-33
5	180045770	180045920	FLT4	hg19_genes_cds	180045597	180046226	1.59229684334134e-33
5	180046021	180046109	FLT4	hg19_genes_exons	180045597	180046226	1.59229684334134e-33
5	180045770	180045920	FLT4	hg19_genes_exons	180045597	180046226	1.59229684334134e-33
5	180046021	180046109	FLT4	hg19_genes_exons	180045597	180046226	1.59229684334134e-33
5	180045770	180045920	FLT4	hg19_genes_exons	180045597	180046226	1.59229684334134e-33
5	180043995	180045769	FLT4	hg19_genes_introns	180045597	180046226	1.59229684334134e-33
5	180045921	180046020	FLT4	hg19_genes_introns	180045597	180046226	1.59229684334134e-33
5	180046110	180046252	FLT4	hg19_genes_introns	180045597	180046226	1.59229684334134e-33
5	180043995	180045769	FLT4	hg19_genes_introns	180045597	180046226	1.59229684334134e-33
5	180045921	180046020	FLT4	hg19_genes_introns	180045597	180046226	1.59229684334134e-33
5	180046110	180046252	FLT4	hg19_genes_introns	180045597	180046226	1.59229684334134e-33
16	1582658	1583657	TMEM204	hg19_genes_promoters	1582309	1584675	7.83169298833077e-30
16	1578658	1582657	TMEM204	hg19_genes_1to5kb	1582309	1584675	7.83169298833077e-30
16	1584277	1584556	TMEM204	hg19_genes_cds	1582309	1584675	7.83169298833077e-30
16	1584277	1584556	TMEM204	hg19_genes_cds	1582309	1584675	7.83169298833077e-30
16	1583935	1584276	TMEM204	hg19_genes_5UTRs	1582309	1584675	7.83169298833077e-30
16	1583658	1584276	TMEM204	hg19_genes_5UTRs	1582309	1584675	7.83169298833077e-30
16	1583935	1584556	TMEM204	hg19_genes_exons	1582309	1584675	7.83169298833077e-30
16	1583658	1584556	TMEM204	hg19_genes_exons	1582309	1584675	7.83169298833077e-30
16	1583658	1584556	TMEM204	hg19_genes_firstexons	1582309	1584675	7.83169298833077e-30
16	1578798	1583934	TMEM204	hg19_genes_introns	1582309	1584675	7.83169298833077e-30
16	1584557	1591921	TMEM204	hg19_genes_introns	1582309	1584675	7.83169298833077e-30
16	1584557	1591921	TMEM204	hg19_genes_introns	1582309	1584675	7.83169298833077e-30
16	1576798	1607935	IFT140	hg19_genes_introns	1582309	1584675	7.83169298833077e-30
16	1576798	1607935	IFT140	hg19_genes_introns	1582309	1584675	7.83169298833077e-30
X	46432192	46433191	CHST7	hg19_genes_promoters	46432446	46435045	5.831757267042e-22
X	46433367	46434827	CHST7	hg19_genes_cds	46432446	46435045	5.831757267042e-22
X	46433192	46433366	CHST7	hg19_genes_5UTRs	46432446	46435045	5.831757267042e-22
X	46433192	46434858	CHST7	hg19_genes_exons	46432446	46435045	5.831757267042e-22
X	46433192	46434858	CHST7	hg19_genes_firstexons	46432446	46435045	5.831757267042e-22
X	46434859	46457194	CHST7	hg19_genes_introns	46432446	46435045	5.831757267042e-22
X	46434828	46434858	CHST7	hg19_genes_3UTRs	46432446	46435045	5.831757267042e-22
X	57934455	57936854	ZXDA	hg19_genes_cds	57935933	57936732	1.02137028544051e-19
X	57931864	57937067	ZXDA	hg19_genes_exons	57935933	57936732	1.02137028544051e-19
X	57931864	57937067	ZXDA	hg19_genes_firstexons	57935933	57936732	1.02137028544051e-19
8	145163238	145164237	WDR97	hg19_genes_promoters	145163892	145165370	4.00955613150443e-19
8	145162372	145166371	WDR97	hg19_genes_1to5kb	145163892	145165370	4.00955613150443e-19
8	145160141	145164140	SHARPIN	hg19_genes_1to5kb	145163892	145165370	4.00955613150443e-19
8	145160141	145164140	SHARPIN	hg19_genes_1to5kb	145163892	145165370	4.00955613150443e-19
8	145164252	145164937	WDR97	hg19_genes_cds	145163892	145165370	4.00955613150443e-19
8	145165017	145165159	WDR97	hg19_genes_cds	145163892	145165370	4.00955613150443e-19
8	145165244	145165480	WDR97	hg19_genes_cds	145163892	145165370	4.00955613150443e-19
8	145164238	145164251	WDR97	hg19_genes_5UTRs	145163892	145165370	4.00955613150443e-19
8	145163952	145164073	WDR97	hg19_genes_exons	145163892	145165370	4.00955613150443e-19
8	145164238	145164937	WDR97	hg19_genes_exons	145163892	145165370	4.00955613150443e-19
8	145165017	145165159	WDR97	hg19_genes_exons	145163892	145165370	4.00955613150443e-19
8	145165244	145165480	WDR97	hg19_genes_exons	145163892	145165370	4.00955613150443e-19
8	145164238	145164937	WDR97	hg19_genes_exons	145163892	145165370	4.00955613150443e-19
8	145165017	145165159	WDR97	hg19_genes_exons	145163892	145165370	4.00955613150443e-19
8	145165244	145165480	WDR97	hg19_genes_exons	145163892	145165370	4.00955613150443e-19
8	145164238	145164937	WDR97	hg19_genes_firstexons	145163892	145165370	4.00955613150443e-19
8	145163848	145163951	WDR97	hg19_genes_introns	145163892	145165370	4.00955613150443e-19
8	145164074	145164237	WDR97	hg19_genes_introns	145163892	145165370	4.00955613150443e-19
8	145164938	145165016	WDR97	hg19_genes_introns	145163892	145165370	4.00955613150443e-19
8	145165160	145165243	WDR97	hg19_genes_introns	145163892	145165370	4.00955613150443e-19
8	145164938	145165016	WDR97	hg19_genes_introns	145163892	145165370	4.00955613150443e-19
8	145165160	145165243	WDR97	hg19_genes_introns	145163892	145165370	4.00955613150443e-19
5	1594647	1595646	SDHAP3	hg19_genes_promoters	1593979	1595228	9.63126448047121e-19
5	1594647	1595646	SDHAP3	hg19_genes_promoters	1593979	1595228	9.63126448047121e-19
5	1594510	1594569	SDHAP3	hg19_genes_cds	1593979	1595228	9.63126448047121e-19
5	1594570	1594646	SDHAP3	hg19_genes_5UTRs	1593979	1595228	9.63126448047121e-19
5	1594510	1594646	SDHAP3	hg19_genes_exons	1593979	1595228	9.63126448047121e-19
5	1594510	1594646	SDHAP3	hg19_genes_exons	1593979	1595228	9.63126448047121e-19
5	1594510	1594646	SDHAP3	hg19_genes_firstexons	1593979	1595228	9.63126448047121e-19
5	1594510	1594646	SDHAP3	hg19_genes_firstexons	1593979	1595228	9.63126448047121e-19
5	1593400	1594509	SDHAP3	hg19_genes_introns	1593979	1595228	9.63126448047121e-19
5	1593400	1594509	SDHAP3	hg19_genes_introns	1593979	1595228	9.63126448047121e-19
X	153606597	153607596	EMD	hg19_genes_promoters	153606335	153608680	1.84710759888801e-18
X	153602597	153606596	EMD	hg19_genes_1to5kb	153606335	153608680	1.84710759888801e-18
X	153604007	153608006	FLNA	hg19_genes_1to5kb	153606335	153608680	1.84710759888801e-18
X	153604007	153608006	FLNA	hg19_genes_1to5kb	153606335	153608680	1.84710759888801e-18
X	153607845	153607926	EMD	hg19_genes_cds	153606335	153608680	1.84710759888801e-18
X	153608050	153608154	EMD	hg19_genes_cds	153606335	153608680	1.84710759888801e-18
X	153608302	153608379	EMD	hg19_genes_cds	153606335	153608680	1.84710759888801e-18
X	153608594	153608727	EMD	hg19_genes_cds	153606335	153608680	1.84710759888801e-18
X	153607597	153607844	EMD	hg19_genes_5UTRs	153606335	153608680	1.84710759888801e-18
X	153607597	153607926	EMD	hg19_genes_exons	153606335	153608680	1.84710759888801e-18
X	153608050	153608154	EMD	hg19_genes_exons	153606335	153608680	1.84710759888801e-18
X	153608302	153608379	EMD	hg19_genes_exons	153606335	153608680	1.84710759888801e-18
X	153608594	153608727	EMD	hg19_genes_exons	153606335	153608680	1.84710759888801e-18
X	153607597	153607926	EMD	hg19_genes_firstexons	153606335	153608680	1.84710759888801e-18
X	153607927	153608049	EMD	hg19_genes_introns	153606335	153608680	1.84710759888801e-18
X	153608155	153608301	EMD	hg19_genes_introns	153606335	153608680	1.84710759888801e-18
X	153608380	153608593	EMD	hg19_genes_introns	153606335	153608680	1.84710759888801e-18
4	2818912	2819911	SH3BP2	hg19_genes_promoters	2819349	2820872	5.04649289850792e-17
4	2819541	2820540	SH3BP2	hg19_genes_promoters	2819349	2820872	5.04649289850792e-17
4	2819541	2820540	SH3BP2	hg19_genes_promoters	2819349	2820872	5.04649289850792e-17
4	2815541	2819540	SH3BP2	hg19_genes_1to5kb	2819349	2820872	5.04649289850792e-17
4	2815541	2819540	SH3BP2	hg19_genes_1to5kb	2819349	2820872	5.04649289850792e-17
4	2819951	2820117	SH3BP2	hg19_genes_cds	2819349	2820872	5.04649289850792e-17
4	2819912	2819950	SH3BP2	hg19_genes_5UTRs	2819349	2820872	5.04649289850792e-17
4	2820541	2820797	SH3BP2	hg19_genes_5UTRs	2819349	2820872	5.04649289850792e-17
4	2820541	2820797	SH3BP2	hg19_genes_5UTRs	2819349	2820872	5.04649289850792e-17
4	2819912	2820117	SH3BP2	hg19_genes_exons	2819349	2820872	5.04649289850792e-17
4	2820541	2820797	SH3BP2	hg19_genes_exons	2819349	2820872	5.04649289850792e-17
4	2820541	2820797	SH3BP2	hg19_genes_exons	2819349	2820872	5.04649289850792e-17
4	2819912	2820117	SH3BP2	hg19_genes_firstexons	2819349	2820872	5.04649289850792e-17
4	2820541	2820797	SH3BP2	hg19_genes_firstexons	2819349	2820872	5.04649289850792e-17
4	2820541	2820797	SH3BP2	hg19_genes_firstexons	2819349	2820872	5.04649289850792e-17
4	2795990	2822340	SH3BP2	hg19_genes_introns	2819349	2820872	5.04649289850792e-17
4	2794866	2822340	SH3BP2	hg19_genes_introns	2819349	2820872	5.04649289850792e-17
4	2814205	2822340	SH3BP2	hg19_genes_introns	2819349	2820872	5.04649289850792e-17
4	2820118	2822340	SH3BP2	hg19_genes_introns	2819349	2820872	5.04649289850792e-17
4	2820798	2822340	SH3BP2	hg19_genes_introns	2819349	2820872	5.04649289850792e-17
4	2820798	2822340	SH3BP2	hg19_genes_introns	2819349	2820872	5.04649289850792e-17
21	38612941	38639538	VPS26C	hg19_genes_introns	38629494	38631223	8.96058926404801e-17
21	38612941	38639538	VPS26C	hg19_genes_introns	38629494	38631223	8.96058926404801e-17
21	38612941	38639538	VPS26C	hg19_genes_introns	38629494	38631223	8.96058926404801e-17
21	38612941	38639092	VPS26C	hg19_genes_introns	38629494	38631223	8.96058926404801e-17
21	38612941	38639538	VPS26C	hg19_genes_introns	38629494	38631223	8.96058926404801e-17
21	38604753	38639538	VPS26C	hg19_genes_introns	38629494	38631223	8.96058926404801e-17
2	235405694	235406693	ARL4C	hg19_genes_promoters	235405966	235407278	2.71646332667273e-16
2	235406694	235410693	ARL4C	hg19_genes_1to5kb	235405966	235407278	2.71646332667273e-16
X	24482344	24483343	PDK3	hg19_genes_promoters	24482966	24484608	7.22389561735414e-16
X	24482344	24483343	PDK3	hg19_genes_promoters	24482966	24484608	7.22389561735414e-16
X	24483573	24483678	PDK3	hg19_genes_cds	24482966	24484608	7.22389561735414e-16
X	24483573	24483678	PDK3	hg19_genes_cds	24482966	24484608	7.22389561735414e-16
X	24483344	24483572	PDK3	hg19_genes_5UTRs	24482966	24484608	7.22389561735414e-16
X	24483344	24483572	PDK3	hg19_genes_5UTRs	24482966	24484608	7.22389561735414e-16
X	24483344	24483678	PDK3	hg19_genes_exons	24482966	24484608	7.22389561735414e-16
X	24483344	24483678	PDK3	hg19_genes_exons	24482966	24484608	7.22389561735414e-16
X	24483344	24483678	PDK3	hg19_genes_firstexons	24482966	24484608	7.22389561735414e-16
X	24483344	24483678	PDK3	hg19_genes_firstexons	24482966	24484608	7.22389561735414e-16
X	24483679	24512858	PDK3	hg19_genes_introns	24482966	24484608	7.22389561735414e-16
X	24483679	24512858	PDK3	hg19_genes_introns	24482966	24484608	7.22389561735414e-16
X	150150763	150151762	HMGB3	hg19_genes_promoters	150150939	150153998	2.86300371846969e-15
X	150150763	150151762	HMGB3	hg19_genes_promoters	150150939	150153998	2.86300371846969e-15
X	150150893	150151892	HMGB3	hg19_genes_promoters	150150939	150153998	2.86300371846969e-15
X	150151763	150151849	HMGB3	hg19_genes_5UTRs	150150939	150153998	2.86300371846969e-15
X	150151763	150151849	HMGB3	hg19_genes_5UTRs	150150939	150153998	2.86300371846969e-15
X	150151893	150152064	HMGB3	hg19_genes_5UTRs	150150939	150153998	2.86300371846969e-15
X	150151763	150151849	HMGB3	hg19_genes_exons	150150939	150153998	2.86300371846969e-15
X	150151763	150151849	HMGB3	hg19_genes_exons	150150939	150153998	2.86300371846969e-15
X	150151893	150152064	HMGB3	hg19_genes_exons	150150939	150153998	2.86300371846969e-15
X	150151763	150151849	HMGB3	hg19_genes_firstexons	150150939	150153998	2.86300371846969e-15
X	150151763	150151849	HMGB3	hg19_genes_firstexons	150150939	150153998	2.86300371846969e-15
X	150151893	150152064	HMGB3	hg19_genes_firstexons	150150939	150153998	2.86300371846969e-15
X	150151850	150154067	HMGB3	hg19_genes_introns	150150939	150153998	2.86300371846969e-15
X	150151850	150154067	HMGB3	hg19_genes_introns	150150939	150153998	2.86300371846969e-15
X	150152065	150154067	HMGB3	hg19_genes_introns	150150939	150153998	2.86300371846969e-15
X	153236991	153237990	TMEM187	hg19_genes_promoters	153236072	153238735	4.98786336989645e-14
X	153236820	153237819	HCFC1	hg19_genes_promoters	153236072	153238735	4.98786336989645e-14
X	153232991	153236990	TMEM187	hg19_genes_1to5kb	153236072	153238735	4.98786336989645e-14
X	153237820	153241819	HCFC1	hg19_genes_1to5kb	153236072	153238735	4.98786336989645e-14
X	153236099	153236291	HCFC1	hg19_genes_cds	153236072	153238735	4.98786336989645e-14
X	153237991	153238311	TMEM187	hg19_genes_5UTRs	153236072	153238735	4.98786336989645e-14
X	153236292	153236819	HCFC1	hg19_genes_5UTRs	153236072	153238735	4.98786336989645e-14
X	153237991	153238311	TMEM187	hg19_genes_exons	153236072	153238735	4.98786336989645e-14
X	153236099	153236819	HCFC1	hg19_genes_exons	153236072	153238735	4.98786336989645e-14
X	153237991	153238311	TMEM187	hg19_genes_firstexons	153236072	153238735	4.98786336989645e-14
X	153236099	153236819	HCFC1	hg19_genes_firstexons	153236072	153238735	4.98786336989645e-14
X	153238312	153247300	TMEM187	hg19_genes_introns	153236072	153238735	4.98786336989645e-14
X	153230178	153236098	HCFC1	hg19_genes_introns	153236072	153238735	4.98786336989645e-14
X	153685623	153686622	PLXNA3	hg19_genes_promoters	153686109	153687605	5.9269504299264e-14
X	153686623	153686768	PLXNA3	hg19_genes_5UTRs	153686109	153687605	5.9269504299264e-14
X	153686623	153686768	PLXNA3	hg19_genes_exons	153686109	153687605	5.9269504299264e-14
X	153686623	153686768	PLXNA3	hg19_genes_firstexons	153686109	153687605	5.9269504299264e-14
X	153686769	153688496	PLXNA3	hg19_genes_introns	153686109	153687605	5.9269504299264e-14
11	11642906	11643140	GALNT18	hg19_genes_cds	11641324	11643326	1.98737527759887e-13
11	11643141	11643561	GALNT18	hg19_genes_5UTRs	11641324	11643326	1.98737527759887e-13
11	11642906	11643561	GALNT18	hg19_genes_exons	11641324	11643326	1.98737527759887e-13
11	11642906	11643561	GALNT18	hg19_genes_firstexons	11641324	11643326	1.98737527759887e-13
11	11470484	11642905	GALNT18	hg19_genes_introns	11641324	11643326	1.98737527759887e-13
X	39937223	40036259	BCOR	hg19_genes_introns	40010468	40013582	1.23219239276559e-12
X	39937223	40036259	BCOR	hg19_genes_introns	40010468	40013582	1.23219239276559e-12
10	118031820	118032819	GFRA1	hg19_genes_promoters	118029987	118034703	2.0613331598028e-12
10	118033127	118034126	GFRA1	hg19_genes_promoters	118029987	118034703	2.0613331598028e-12
10	118033127	118034126	GFRA1	hg19_genes_promoters	118029987	118034703	2.0613331598028e-12
10	118032820	118036819	GFRA1	hg19_genes_1to5kb	118029987	118034703	2.0613331598028e-12
10	118034127	118038126	GFRA1	hg19_genes_1to5kb	118029987	118034703	2.0613331598028e-12
10	118034127	118038126	GFRA1	hg19_genes_1to5kb	118029987	118034703	2.0613331598028e-12
10	118031502	118031541	GFRA1	hg19_genes_cds	118029987	118034703	2.0613331598028e-12
10	118030334	118030627	GFRA1	hg19_genes_cds	118029987	118034703	2.0613331598028e-12
10	118031502	118031541	GFRA1	hg19_genes_cds	118029987	118034703	2.0613331598028e-12
10	118030334	118030627	GFRA1	hg19_genes_cds	118029987	118034703	2.0613331598028e-12
10	118031502	118031541	GFRA1	hg19_genes_cds	118029987	118034703	2.0613331598028e-12
10	118030334	118030627	GFRA1	hg19_genes_cds	118029987	118034703	2.0613331598028e-12
10	118031542	118031819	GFRA1	hg19_genes_5UTRs	118029987	118034703	2.0613331598028e-12
10	118032675	118033126	GFRA1	hg19_genes_5UTRs	118029987	118034703	2.0613331598028e-12
10	118031542	118031787	GFRA1	hg19_genes_5UTRs	118029987	118034703	2.0613331598028e-12
10	118032675	118033126	GFRA1	hg19_genes_5UTRs	118029987	118034703	2.0613331598028e-12
10	118031542	118031787	GFRA1	hg19_genes_5UTRs	118029987	118034703	2.0613331598028e-12
10	118031502	118031819	GFRA1	hg19_genes_exons	118029987	118034703	2.0613331598028e-12
10	118030334	118030627	GFRA1	hg19_genes_exons	118029987	118034703	2.0613331598028e-12
10	118032675	118033126	GFRA1	hg19_genes_exons	118029987	118034703	2.0613331598028e-12
10	118031502	118031787	GFRA1	hg19_genes_exons	118029987	118034703	2.0613331598028e-12
10	118030334	118030627	GFRA1	hg19_genes_exons	118029987	118034703	2.0613331598028e-12
10	118032675	118033126	GFRA1	hg19_genes_exons	118029987	118034703	2.0613331598028e-12
10	118031502	118031787	GFRA1	hg19_genes_exons	118029987	118034703	2.0613331598028e-12
10	118030334	118030627	GFRA1	hg19_genes_exons	118029987	118034703	2.0613331598028e-12
10	118031502	118031819	GFRA1	hg19_genes_firstexons	118029987	118034703	2.0613331598028e-12
10	118032675	118033126	GFRA1	hg19_genes_firstexons	118029987	118034703	2.0613331598028e-12
10	118032675	118033126	GFRA1	hg19_genes_firstexons	118029987	118034703	2.0613331598028e-12
10	118029099	118030333	GFRA1	hg19_genes_introns	118029987	118034703	2.0613331598028e-12
10	118030628	118031501	GFRA1	hg19_genes_introns	118029987	118034703	2.0613331598028e-12
10	118029099	118030333	GFRA1	hg19_genes_introns	118029987	118034703	2.0613331598028e-12
10	118030628	118031501	GFRA1	hg19_genes_introns	118029987	118034703	2.0613331598028e-12
10	118031788	118032674	GFRA1	hg19_genes_introns	118029987	118034703	2.0613331598028e-12
10	118029099	118030333	GFRA1	hg19_genes_introns	118029987	118034703	2.0613331598028e-12
10	118030628	118031501	GFRA1	hg19_genes_introns	118029987	118034703	2.0613331598028e-12
10	118031788	118032674	GFRA1	hg19_genes_introns	118029987	118034703	2.0613331598028e-12
18	77904807	77905806	PARD6G-AS1	hg19_genes_promoters	77905119	77906916	3.35237905392307e-12
18	77904807	77905806	PARD6G-AS1	hg19_genes_promoters	77905119	77906916	3.35237905392307e-12
18	77905807	77906137	PARD6G-AS1	hg19_genes_exons	77905119	77906916	3.35237905392307e-12
18	77905807	77906137	PARD6G-AS1	hg19_genes_exons	77905119	77906916	3.35237905392307e-12
18	77905807	77906137	PARD6G-AS1	hg19_genes_firstexons	77905119	77906916	3.35237905392307e-12
18	77905807	77906137	PARD6G-AS1	hg19_genes_firstexons	77905119	77906916	3.35237905392307e-12
18	77906138	77920398	PARD6G-AS1	hg19_genes_introns	77905119	77906916	3.35237905392307e-12
18	77906138	77933762	PARD6G-AS1	hg19_genes_introns	77905119	77906916	3.35237905392307e-12
X	129304773	129305772	RAB33A	hg19_genes_promoters	129304762	129307696	4.19525992505345e-12
X	129304773	129305772	RAB33A	hg19_genes_promoters	129304762	129307696	4.19525992505345e-12
X	129300773	129304772	RAB33A	hg19_genes_1to5kb	129304762	129307696	4.19525992505345e-12
X	129300773	129304772	RAB33A	hg19_genes_1to5kb	129304762	129307696	4.19525992505345e-12
X	129300862	129304861	AIFM1	hg19_genes_1to5kb	129304762	129307696	4.19525992505345e-12
X	129300862	129304861	AIFM1	hg19_genes_1to5kb	129304762	129307696	4.19525992505345e-12
X	129300862	129304861	AIFM1	hg19_genes_1to5kb	129304762	129307696	4.19525992505345e-12
X	129300862	129304861	AIFM1	hg19_genes_1to5kb	129304762	129307696	4.19525992505345e-12
X	129300862	129304861	AIFM1	hg19_genes_1to5kb	129304762	129307696	4.19525992505345e-12
X	129306037	129306294	RAB33A	hg19_genes_cds	129304762	129307696	4.19525992505345e-12
X	129305773	129306036	RAB33A	hg19_genes_5UTRs	129304762	129307696	4.19525992505345e-12
X	129305773	129306294	RAB33A	hg19_genes_exons	129304762	129307696	4.19525992505345e-12
X	129305773	129306294	RAB33A	hg19_genes_exons	129304762	129307696	4.19525992505345e-12
X	129305773	129306294	RAB33A	hg19_genes_firstexons	129304762	129307696	4.19525992505345e-12
X	129305773	129306294	RAB33A	hg19_genes_firstexons	129304762	129307696	4.19525992505345e-12
X	129306295	129318258	RAB33A	hg19_genes_introns	129304762	129307696	4.19525992505345e-12
X	129306295	129312966	RAB33A	hg19_genes_introns	129304762	129307696	4.19525992505345e-12
X	68047840	68048839	EFNB1	hg19_genes_promoters	68047520	68051764	4.88331734729422e-12
X	68047840	68048839	EFNB1	hg19_genes_promoters	68047520	68051764	4.88331734729422e-12
X	68043840	68047839	EFNB1	hg19_genes_1to5kb	68047520	68051764	4.88331734729422e-12
X	68043840	68047839	EFNB1	hg19_genes_1to5kb	68047520	68051764	4.88331734729422e-12
X	68049620	68049747	EFNB1	hg19_genes_cds	68047520	68051764	4.88331734729422e-12
X	68049620	68049747	EFNB1	hg19_genes_cds	68047520	68051764	4.88331734729422e-12
X	68048840	68049619	EFNB1	hg19_genes_5UTRs	68047520	68051764	4.88331734729422e-12
X	68048840	68049619	EFNB1	hg19_genes_5UTRs	68047520	68051764	4.88331734729422e-12
X	68048840	68049747	EFNB1	hg19_genes_exons	68047520	68051764	4.88331734729422e-12
X	68048840	68049747	EFNB1	hg19_genes_exons	68047520	68051764	4.88331734729422e-12
X	68048840	68049747	EFNB1	hg19_genes_firstexons	68047520	68051764	4.88331734729422e-12
X	68048840	68049747	EFNB1	hg19_genes_firstexons	68047520	68051764	4.88331734729422e-12
X	68049748	68058459	EFNB1	hg19_genes_introns	68047520	68051764	4.88331734729422e-12
X	68049748	68058459	EFNB1	hg19_genes_introns	68047520	68051764	4.88331734729422e-12
1	894967	895966	KLHL17	hg19_genes_promoters	894436	895346	5.11819908815699e-12
1	893919	894918	NOC2L	hg19_genes_promoters	894436	895346	5.11819908815699e-12
1	894680	895679	NOC2L	hg19_genes_promoters	894436	895346	5.11819908815699e-12
1	894680	895679	NOC2L	hg19_genes_promoters	894436	895346	5.11819908815699e-12
1	894680	895679	NOC2L	hg19_genes_promoters	894436	895346	5.11819908815699e-12
1	890967	894966	KLHL17	hg19_genes_1to5kb	894436	895346	5.11819908815699e-12
1	891829	895828	KLHL17	hg19_genes_1to5kb	894436	895346	5.11819908815699e-12
1	892009	896008	KLHL17	hg19_genes_1to5kb	894436	895346	5.11819908815699e-12
1	892461	896460	KLHL17	hg19_genes_1to5kb	894436	895346	5.11819908815699e-12
1	892735	896734	KLHL17	hg19_genes_1to5kb	894436	895346	5.11819908815699e-12
1	894919	898918	NOC2L	hg19_genes_1to5kb	894436	895346	5.11819908815699e-12
1	894595	894620	NOC2L	hg19_genes_cds	894436	895346	5.11819908815699e-12
1	894309	894461	NOC2L	hg19_genes_cds	894436	895346	5.11819908815699e-12
1	894595	894620	NOC2L	hg19_genes_cds	894436	895346	5.11819908815699e-12
1	894309	894461	NOC2L	hg19_genes_cds	894436	895346	5.11819908815699e-12
1	894595	894620	NOC2L	hg19_genes_cds	894436	895346	5.11819908815699e-12
1	894011	894461	NOC2L	hg19_genes_cds	894436	895346	5.11819908815699e-12
1	894621	894679	NOC2L	hg19_genes_5UTRs	894436	895346	5.11819908815699e-12
1	894621	894679	NOC2L	hg19_genes_5UTRs	894436	895346	5.11819908815699e-12
1	894621	894679	NOC2L	hg19_genes_5UTRs	894436	895346	5.11819908815699e-12
1	894595	894679	NOC2L	hg19_genes_exons	894436	895346	5.11819908815699e-12
1	894309	894461	NOC2L	hg19_genes_exons	894436	895346	5.11819908815699e-12
1	894595	894679	NOC2L	hg19_genes_exons	894436	895346	5.11819908815699e-12
1	894309	894461	NOC2L	hg19_genes_exons	894436	895346	5.11819908815699e-12
1	894595	894679	NOC2L	hg19_genes_exons	894436	895346	5.11819908815699e-12
1	893649	894461	NOC2L	hg19_genes_exons	894436	895346	5.11819908815699e-12
1	894595	894679	NOC2L	hg19_genes_firstexons	894436	895346	5.11819908815699e-12
1	894595	894679	NOC2L	hg19_genes_firstexons	894436	895346	5.11819908815699e-12
1	894595	894679	NOC2L	hg19_genes_firstexons	894436	895346	5.11819908815699e-12
1	894462	894594	NOC2L	hg19_genes_introns	894436	895346	5.11819908815699e-12
1	894462	894594	NOC2L	hg19_genes_introns	894436	895346	5.11819908815699e-12
1	894462	894594	NOC2L	hg19_genes_introns	894436	895346	5.11819908815699e-12
10	81002425	81003424	ZMIZ1	hg19_genes_promoters	81002461	81003999	5.90407092282915e-12
10	81003425	81003495	ZMIZ1	hg19_genes_5UTRs	81002461	81003999	5.90407092282915e-12
10	81003425	81003495	ZMIZ1	hg19_genes_exons	81002461	81003999	5.90407092282915e-12
10	81003425	81003495	ZMIZ1	hg19_genes_firstexons	81002461	81003999	5.90407092282915e-12
10	80976032	81036937	ZMIZ1	hg19_genes_introns	81002461	81003999	5.90407092282915e-12
10	81003496	81036937	ZMIZ1	hg19_genes_introns	81002461	81003999	5.90407092282915e-12
17	5026398	5027397	ZNF232	hg19_genes_promoters	5025740	5027157	8.72492739480541e-12
17	5026398	5027397	ZNF232	hg19_genes_promoters	5025740	5027157	8.72492739480541e-12
17	5026687	5030686	USP6	hg19_genes_1to5kb	5025740	5027157	8.72492739480541e-12
17	5026687	5030686	USP6	hg19_genes_1to5kb	5025740	5027157	8.72492739480541e-12
17	5027110	5031109	USP6	hg19_genes_1to5kb	5025740	5027157	8.72492739480541e-12
17	5026272	5026397	ZNF232	hg19_genes_5UTRs	5025740	5027157	8.72492739480541e-12
17	5026272	5026397	ZNF232	hg19_genes_5UTRs	5025740	5027157	8.72492739480541e-12
17	5026272	5026397	ZNF232	hg19_genes_exons	5025740	5027157	8.72492739480541e-12
17	5026272	5026397	ZNF232	hg19_genes_exons	5025740	5027157	8.72492739480541e-12
17	5026272	5026397	ZNF232	hg19_genes_firstexons	5025740	5027157	8.72492739480541e-12
17	5026272	5026397	ZNF232	hg19_genes_firstexons	5025740	5027157	8.72492739480541e-12
17	5025046	5027860	USP6	hg19_genes_introns	5025740	5027157	8.72492739480541e-12
17	5015647	5026271	ZNF232	hg19_genes_introns	5025740	5027157	8.72492739480541e-12
17	5015647	5026271	ZNF232	hg19_genes_introns	5025740	5027157	8.72492739480541e-12
X	24072065	24073064	EIF2S3	hg19_genes_promoters	24072378	24073430	8.89800137046342e-12
X	24073086	24073154	EIF2S3	hg19_genes_cds	24072378	24073430	8.89800137046342e-12
X	24073065	24073085	EIF2S3	hg19_genes_5UTRs	24072378	24073430	8.89800137046342e-12
X	24073065	24073154	EIF2S3	hg19_genes_exons	24072378	24073430	8.89800137046342e-12
X	24073065	24073154	EIF2S3	hg19_genes_firstexons	24072378	24073430	8.89800137046342e-12
X	24073155	24073731	EIF2S3	hg19_genes_introns	24072378	24073430	8.89800137046342e-12
X	153599241	153599613	FLNA	hg19_genes_cds	153598358	153600715	1.41299097716477e-11
X	153599241	153599613	FLNA	hg19_genes_cds	153598358	153600715	1.41299097716477e-11
X	153599614	153599729	FLNA	hg19_genes_5UTRs	153598358	153600715	1.41299097716477e-11
X	153599614	153599729	FLNA	hg19_genes_5UTRs	153598358	153600715	1.41299097716477e-11
X	153599241	153599729	FLNA	hg19_genes_exons	153598358	153600715	1.41299097716477e-11
X	153599241	153599729	FLNA	hg19_genes_exons	153598358	153600715	1.41299097716477e-11
X	153596459	153599240	FLNA	hg19_genes_introns	153598358	153600715	1.41299097716477e-11
X	153599730	153602873	FLNA	hg19_genes_introns	153598358	153600715	1.41299097716477e-11
X	153596459	153599240	FLNA	hg19_genes_introns	153598358	153600715	1.41299097716477e-11
X	153599730	153602873	FLNA	hg19_genes_introns	153598358	153600715	1.41299097716477e-11
X	74145288	74146287	NEXMIF	hg19_genes_promoters	74143801	74145502	1.6840041231273e-11
X	74144718	74145287	NEXMIF	hg19_genes_5UTRs	74143801	74145502	1.6840041231273e-11
X	74144718	74145287	NEXMIF	hg19_genes_exons	74143801	74145502	1.6840041231273e-11
X	74144718	74145287	NEXMIF	hg19_genes_firstexons	74143801	74145502	1.6840041231273e-11
X	73965533	74144717	NEXMIF	hg19_genes_introns	74143801	74145502	1.6840041231273e-11
1	43814514	43814673	MPL	hg19_genes_cds	43814169	43815223	2.0410408085268e-11
1	43814934	43815115	MPL	hg19_genes_cds	43814169	43815223	2.0410408085268e-11
1	43814514	43814673	MPL	hg19_genes_cds	43814169	43815223	2.0410408085268e-11
1	43814934	43815030	MPL	hg19_genes_cds	43814169	43815223	2.0410408085268e-11
1	43814514	43814673	MPL	hg19_genes_cds	43814169	43815223	2.0410408085268e-11
1	43814934	43815030	MPL	hg19_genes_cds	43814169	43815223	2.0410408085268e-11
1	43814514	43814673	MPL	hg19_genes_exons	43814169	43815223	2.0410408085268e-11
1	43814934	43815208	MPL	hg19_genes_exons	43814169	43815223	2.0410408085268e-11
1	43814514	43814673	MPL	hg19_genes_exons	43814169	43815223	2.0410408085268e-11
1	43814934	43815030	MPL	hg19_genes_exons	43814169	43815223	2.0410408085268e-11
1	43814514	43814673	MPL	hg19_genes_exons	43814169	43815223	2.0410408085268e-11
1	43814934	43815030	MPL	hg19_genes_exons	43814169	43815223	2.0410408085268e-11
1	43812606	43814513	MPL	hg19_genes_introns	43814169	43815223	2.0410408085268e-11
1	43814674	43814933	MPL	hg19_genes_introns	43814169	43815223	2.0410408085268e-11
1	43812606	43814513	MPL	hg19_genes_introns	43814169	43815223	2.0410408085268e-11
1	43814674	43814933	MPL	hg19_genes_introns	43814169	43815223	2.0410408085268e-11
1	43815031	43817886	MPL	hg19_genes_introns	43814169	43815223	2.0410408085268e-11
1	43812606	43814513	MPL	hg19_genes_introns	43814169	43815223	2.0410408085268e-11
1	43814674	43814933	MPL	hg19_genes_introns	43814169	43815223	2.0410408085268e-11
1	43815031	43817886	MPL	hg19_genes_introns	43814169	43815223	2.0410408085268e-11
1	43815116	43815208	MPL	hg19_genes_3UTRs	43814169	43815223	2.0410408085268e-11
X	41782288	41783287	CASK	hg19_genes_promoters	41781444	41782716	3.12654431746885e-11
X	41782288	41783287	CASK	hg19_genes_promoters	41781444	41782716	3.12654431746885e-11
X	41782288	41783287	CASK	hg19_genes_promoters	41781444	41782716	3.12654431746885e-11
X	41782183	41782241	CASK	hg19_genes_cds	41781444	41782716	3.12654431746885e-11
X	41782183	41782241	CASK	hg19_genes_cds	41781444	41782716	3.12654431746885e-11
X	41782183	41782241	CASK	hg19_genes_cds	41781444	41782716	3.12654431746885e-11
X	41782242	41782287	CASK	hg19_genes_5UTRs	41781444	41782716	3.12654431746885e-11
X	41782242	41782287	CASK	hg19_genes_5UTRs	41781444	41782716	3.12654431746885e-11
X	41782242	41782287	CASK	hg19_genes_5UTRs	41781444	41782716	3.12654431746885e-11
X	41782183	41782287	CASK	hg19_genes_exons	41781444	41782716	3.12654431746885e-11
X	41782183	41782287	CASK	hg19_genes_exons	41781444	41782716	3.12654431746885e-11
X	41782183	41782287	CASK	hg19_genes_exons	41781444	41782716	3.12654431746885e-11
X	41782183	41782287	CASK	hg19_genes_firstexons	41781444	41782716	3.12654431746885e-11
X	41782183	41782287	CASK	hg19_genes_firstexons	41781444	41782716	3.12654431746885e-11
X	41782183	41782287	CASK	hg19_genes_firstexons	41781444	41782716	3.12654431746885e-11
X	41712481	41782182	CASK	hg19_genes_introns	41781444	41782716	3.12654431746885e-11
X	41712481	41782182	CASK	hg19_genes_introns	41781444	41782716	3.12654431746885e-11
X	41712481	41782182	CASK	hg19_genes_introns	41781444	41782716	3.12654431746885e-11
2	113992104	113993103	PAX8-AS1	hg19_genes_promoters	113992694	113994770	4.6466214318533e-11
2	113992104	113993103	PAX8-AS1	hg19_genes_promoters	113992694	113994770	4.6466214318533e-11
2	113992104	113993103	PAX8-AS1	hg19_genes_promoters	113992694	113994770	4.6466214318533e-11
2	113992104	113993103	PAX8-AS1	hg19_genes_promoters	113992694	113994770	4.6466214318533e-11
2	113992846	113993845	PAX8-AS1	hg19_genes_promoters	113992694	113994770	4.6466214318533e-11
2	113988846	113992845	PAX8-AS1	hg19_genes_1to5kb	113992694	113994770	4.6466214318533e-11
2	113993138	113993147	PAX8-AS1	hg19_genes_cds	113992694	113994770	4.6466214318533e-11
2	113994178	113994298	PAX8	hg19_genes_cds	113992694	113994770	4.6466214318533e-11
2	113992971	113993159	PAX8	hg19_genes_cds	113992694	113994770	4.6466214318533e-11
2	113994178	113994298	PAX8	hg19_genes_cds	113992694	113994770	4.6466214318533e-11
2	113992971	113993080	PAX8	hg19_genes_cds	113992694	113994770	4.6466214318533e-11
2	113993104	113993137	PAX8-AS1	hg19_genes_5UTRs	113992694	113994770	4.6466214318533e-11
2	113993104	113993147	PAX8-AS1	hg19_genes_5UTRs	113992694	113994770	4.6466214318533e-11
2	113994090	113994190	PAX8-AS1	hg19_genes_5UTRs	113992694	113994770	4.6466214318533e-11
2	113993104	113993147	PAX8-AS1	hg19_genes_5UTRs	113992694	113994770	4.6466214318533e-11
2	113993104	113993147	PAX8-AS1	hg19_genes_exons	113992694	113994770	4.6466214318533e-11
2	113993104	113993147	PAX8-AS1	hg19_genes_exons	113992694	113994770	4.6466214318533e-11
2	113994090	113994190	PAX8-AS1	hg19_genes_exons	113992694	113994770	4.6466214318533e-11
2	113993104	113993147	PAX8-AS1	hg19_genes_exons	113992694	113994770	4.6466214318533e-11
2	113993104	113993147	PAX8-AS1	hg19_genes_exons	113992694	113994770	4.6466214318533e-11
2	113993846	113994199	PAX8-AS1	hg19_genes_exons	113992694	113994770	4.6466214318533e-11
2	113994178	113994298	PAX8	hg19_genes_exons	113992694	113994770	4.6466214318533e-11
2	113992971	113993159	PAX8	hg19_genes_exons	113992694	113994770	4.6466214318533e-11
2	113994178	113994298	PAX8	hg19_genes_exons	113992694	113994770	4.6466214318533e-11
2	113992971	113993080	PAX8	hg19_genes_exons	113992694	113994770	4.6466214318533e-11
2	113993104	113993147	PAX8-AS1	hg19_genes_firstexons	113992694	113994770	4.6466214318533e-11
2	113993104	113993147	PAX8-AS1	hg19_genes_firstexons	113992694	113994770	4.6466214318533e-11
2	113993104	113993147	PAX8-AS1	hg19_genes_firstexons	113992694	113994770	4.6466214318533e-11
2	113993104	113993147	PAX8-AS1	hg19_genes_firstexons	113992694	113994770	4.6466214318533e-11
2	113993846	113994199	PAX8-AS1	hg19_genes_firstexons	113992694	113994770	4.6466214318533e-11
2	113993148	113995666	PAX8-AS1	hg19_genes_introns	113992694	113994770	4.6466214318533e-11
2	113993148	113994089	PAX8-AS1	hg19_genes_introns	113992694	113994770	4.6466214318533e-11
2	113994191	114012966	PAX8-AS1	hg19_genes_introns	113992694	113994770	4.6466214318533e-11
2	113993148	114012966	PAX8-AS1	hg19_genes_introns	113992694	113994770	4.6466214318533e-11
2	113993148	113995666	PAX8-AS1	hg19_genes_introns	113992694	113994770	4.6466214318533e-11
2	113994200	114008343	PAX8-AS1	hg19_genes_introns	113992694	113994770	4.6466214318533e-11
2	113984834	113999127	PAX8	hg19_genes_introns	113992694	113994770	4.6466214318533e-11
2	113977756	113999127	PAX8	hg19_genes_introns	113992694	113994770	4.6466214318533e-11
2	113984834	113992970	PAX8	hg19_genes_introns	113992694	113994770	4.6466214318533e-11
2	113993160	113994177	PAX8	hg19_genes_introns	113992694	113994770	4.6466214318533e-11
2	113994299	113999127	PAX8	hg19_genes_introns	113992694	113994770	4.6466214318533e-11
2	113984834	113992970	PAX8	hg19_genes_introns	113992694	113994770	4.6466214318533e-11
2	113993081	113994177	PAX8	hg19_genes_introns	113992694	113994770	4.6466214318533e-11
2	113994299	113999127	PAX8	hg19_genes_introns	113992694	113994770	4.6466214318533e-11
3	39542557	39543556	MOBP	hg19_genes_promoters	39543339	39544721	5.14573093186773e-11
3	39543561	39543766	MOBP	hg19_genes_cds	39543339	39544721	5.14573093186773e-11
3	39543561	39543766	MOBP	hg19_genes_cds	39543339	39544721	5.14573093186773e-11
3	39543954	39544367	MOBP	hg19_genes_cds	39543339	39544721	5.14573093186773e-11
3	39543561	39543766	MOBP	hg19_genes_cds	39543339	39544721	5.14573093186773e-11
3	39544026	39544367	MOBP	hg19_genes_cds	39543339	39544721	5.14573093186773e-11
3	39543561	39543766	MOBP	hg19_genes_cds	39543339	39544721	5.14573093186773e-11
3	39544026	39544371	MOBP	hg19_genes_cds	39543339	39544721	5.14573093186773e-11
3	39543557	39543560	MOBP	hg19_genes_5UTRs	39543339	39544721	5.14573093186773e-11
3	39543557	39543560	MOBP	hg19_genes_5UTRs	39543339	39544721	5.14573093186773e-11
3	39543557	39543560	MOBP	hg19_genes_5UTRs	39543339	39544721	5.14573093186773e-11
3	39543557	39543560	MOBP	hg19_genes_5UTRs	39543339	39544721	5.14573093186773e-11
3	39543557	39543766	MOBP	hg19_genes_exons	39543339	39544721	5.14573093186773e-11
3	39543557	39543766	MOBP	hg19_genes_exons	39543339	39544721	5.14573093186773e-11
3	39543954	39544367	MOBP	hg19_genes_exons	39543339	39544721	5.14573093186773e-11
3	39543557	39543766	MOBP	hg19_genes_exons	39543339	39544721	5.14573093186773e-11
3	39543557	39543766	MOBP	hg19_genes_exons	39543339	39544721	5.14573093186773e-11
3	39544026	39544367	MOBP	hg19_genes_exons	39543339	39544721	5.14573093186773e-11
3	39543557	39543766	MOBP	hg19_genes_exons	39543339	39544721	5.14573093186773e-11
3	39544026	39544405	MOBP	hg19_genes_exons	39543339	39544721	5.14573093186773e-11
3	39543557	39543766	MOBP	hg19_genes_exons	39543339	39544721	5.14573093186773e-11
3	39544026	39544367	MOBP	hg19_genes_exons	39543339	39544721	5.14573093186773e-11
3	39543557	39543766	MOBP	hg19_genes_exons	39543339	39544721	5.14573093186773e-11
3	39544026	39544517	MOBP	hg19_genes_exons	39543339	39544721	5.14573093186773e-11
3	39543557	39543766	MOBP	hg19_genes_firstexons	39543339	39544721	5.14573093186773e-11
3	39521615	39543556	MOBP	hg19_genes_introns	39543339	39544721	5.14573093186773e-11
3	39543767	39554873	MOBP	hg19_genes_introns	39543339	39544721	5.14573093186773e-11
3	39521615	39543556	MOBP	hg19_genes_introns	39543339	39544721	5.14573093186773e-11
3	39543767	39543953	MOBP	hg19_genes_introns	39543339	39544721	5.14573093186773e-11
3	39544368	39554873	MOBP	hg19_genes_introns	39543339	39544721	5.14573093186773e-11
3	39521615	39554873	MOBP	hg19_genes_introns	39543339	39544721	5.14573093186773e-11
3	39521615	39543556	MOBP	hg19_genes_introns	39543339	39544721	5.14573093186773e-11
3	39543767	39554873	MOBP	hg19_genes_introns	39543339	39544721	5.14573093186773e-11
3	39521615	39543556	MOBP	hg19_genes_introns	39543339	39544721	5.14573093186773e-11
3	39543767	39544025	MOBP	hg19_genes_introns	39543339	39544721	5.14573093186773e-11
3	39544368	39554873	MOBP	hg19_genes_introns	39543339	39544721	5.14573093186773e-11
3	39521615	39543556	MOBP	hg19_genes_introns	39543339	39544721	5.14573093186773e-11
3	39543767	39544025	MOBP	hg19_genes_introns	39543339	39544721	5.14573093186773e-11
3	39544406	39554873	MOBP	hg19_genes_introns	39543339	39544721	5.14573093186773e-11
3	39521615	39543556	MOBP	hg19_genes_introns	39543339	39544721	5.14573093186773e-11
3	39543767	39544025	MOBP	hg19_genes_introns	39543339	39544721	5.14573093186773e-11
3	39544368	39554873	MOBP	hg19_genes_introns	39543339	39544721	5.14573093186773e-11
3	39543767	39544025	MOBP	hg19_genes_introns	39543339	39544721	5.14573093186773e-11
3	39544372	39544517	MOBP	hg19_genes_3UTRs	39543339	39544721	5.14573093186773e-11
20	57426959	57430958	GNAS-AS1	hg19_genes_1to5kb	57429025	57431153	5.43352255040842e-11
20	57428321	57430388	GNAS	hg19_genes_cds	57429025	57431153	5.43352255040842e-11
20	57428036	57430388	GNAS	hg19_genes_exons	57429025	57431153	5.43352255040842e-11
20	57430609	57430699	GNAS	hg19_genes_exons	57429025	57431153	5.43352255040842e-11
20	57428036	57430388	GNAS	hg19_genes_exons	57429025	57431153	5.43352255040842e-11
20	57428036	57430388	GNAS	hg19_genes_firstexons	57429025	57431153	5.43352255040842e-11
20	57428036	57430388	GNAS	hg19_genes_firstexons	57429025	57431153	5.43352255040842e-11
20	57415942	57470666	GNAS	hg19_genes_introns	57429025	57431153	5.43352255040842e-11
20	57415942	57470666	GNAS	hg19_genes_introns	57429025	57431153	5.43352255040842e-11
20	57416931	57470666	GNAS	hg19_genes_introns	57429025	57431153	5.43352255040842e-11
20	57430389	57430608	GNAS	hg19_genes_introns	57429025	57431153	5.43352255040842e-11
20	57430700	57431201	GNAS	hg19_genes_introns	57429025	57431153	5.43352255040842e-11
20	57430389	57470666	GNAS	hg19_genes_introns	57429025	57431153	5.43352255040842e-11
13	28552243	28552589	URAD	hg19_genes_cds	28549513	28555049	1.3110736160694e-10
13	28552243	28552589	URAD	hg19_genes_exons	28549513	28555049	1.3110736160694e-10
13	28552590	28562599	URAD	hg19_genes_introns	28549513	28555049	1.3110736160694e-10
X	153774562	153775561	IKBKG	hg19_genes_promoters	153774509	153776420	1.53040452328041e-10
X	153774562	153775561	IKBKG	hg19_genes_promoters	153774509	153776420	1.53040452328041e-10
X	153774562	153775561	IKBKG	hg19_genes_promoters	153774509	153776420	1.53040452328041e-10
X	153775062	153776061	IKBKG	hg19_genes_promoters	153774509	153776420	1.53040452328041e-10
X	153775234	153776233	G6PD	hg19_genes_promoters	153774509	153776420	1.53040452328041e-10
X	153775788	153776787	G6PD	hg19_genes_promoters	153774509	153776420	1.53040452328041e-10
X	153770562	153774561	IKBKG	hg19_genes_1to5kb	153774509	153776420	1.53040452328041e-10
X	153770562	153774561	IKBKG	hg19_genes_1to5kb	153774509	153776420	1.53040452328041e-10
X	153770562	153774561	IKBKG	hg19_genes_1to5kb	153774509	153776420	1.53040452328041e-10
X	153771062	153775061	IKBKG	hg19_genes_1to5kb	153774509	153776420	1.53040452328041e-10
X	153775203	153779202	IKBKG	hg19_genes_1to5kb	153774509	153776420	1.53040452328041e-10
X	153775203	153779202	IKBKG	hg19_genes_1to5kb	153774509	153776420	1.53040452328041e-10
X	153775203	153779202	IKBKG	hg19_genes_1to5kb	153774509	153776420	1.53040452328041e-10
X	153776234	153780233	G6PD	hg19_genes_1to5kb	153774509	153776420	1.53040452328041e-10
X	153775004	153775085	G6PD	hg19_genes_cds	153774509	153776420	1.53040452328041e-10
X	153775562	153775960	IKBKG	hg19_genes_5UTRs	153774509	153776420	1.53040452328041e-10
X	153775562	153775960	IKBKG	hg19_genes_5UTRs	153774509	153776420	1.53040452328041e-10
X	153775562	153775960	IKBKG	hg19_genes_5UTRs	153774509	153776420	1.53040452328041e-10
X	153776062	153776304	IKBKG	hg19_genes_5UTRs	153774509	153776420	1.53040452328041e-10
X	153775086	153775233	G6PD	hg19_genes_5UTRs	153774509	153776420	1.53040452328041e-10
X	153775683	153775787	G6PD	hg19_genes_5UTRs	153774509	153776420	1.53040452328041e-10
X	153775562	153775960	IKBKG	hg19_genes_exons	153774509	153776420	1.53040452328041e-10
X	153775562	153775960	IKBKG	hg19_genes_exons	153774509	153776420	1.53040452328041e-10
X	153775562	153775960	IKBKG	hg19_genes_exons	153774509	153776420	1.53040452328041e-10
X	153776062	153776304	IKBKG	hg19_genes_exons	153774509	153776420	1.53040452328041e-10
X	153775004	153775233	G6PD	hg19_genes_exons	153774509	153776420	1.53040452328041e-10
X	153775683	153775787	G6PD	hg19_genes_exons	153774509	153776420	1.53040452328041e-10
X	153775562	153775960	IKBKG	hg19_genes_firstexons	153774509	153776420	1.53040452328041e-10
X	153775562	153775960	IKBKG	hg19_genes_firstexons	153774509	153776420	1.53040452328041e-10
X	153775562	153775960	IKBKG	hg19_genes_firstexons	153774509	153776420	1.53040452328041e-10
X	153776062	153776304	IKBKG	hg19_genes_firstexons	153774509	153776420	1.53040452328041e-10
X	153775004	153775233	G6PD	hg19_genes_firstexons	153774509	153776420	1.53040452328041e-10
X	153775683	153775787	G6PD	hg19_genes_firstexons	153774509	153776420	1.53040452328041e-10
X	153770668	153780202	IKBKG	hg19_genes_introns	153774509	153776420	1.53040452328041e-10
X	153775961	153780202	IKBKG	hg19_genes_introns	153774509	153776420	1.53040452328041e-10
X	153775961	153780202	IKBKG	hg19_genes_introns	153774509	153776420	1.53040452328041e-10
X	153775961	153780202	IKBKG	hg19_genes_introns	153774509	153776420	1.53040452328041e-10
X	153776305	153780202	IKBKG	hg19_genes_introns	153774509	153776420	1.53040452328041e-10
X	153774379	153775003	G6PD	hg19_genes_introns	153774509	153776420	1.53040452328041e-10
X	153774379	153775682	G6PD	hg19_genes_introns	153774509	153776420	1.53040452328041e-10
X	152911657	152912656	DUSP9	hg19_genes_promoters	152912125	152913791	1.58296365001905e-10
X	152913408	152913780	DUSP9	hg19_genes_cds	152912125	152913791	1.58296365001905e-10
X	152913408	152913780	DUSP9	hg19_genes_cds	152912125	152913791	1.58296365001905e-10
X	152913373	152913407	DUSP9	hg19_genes_5UTRs	152912125	152913791	1.58296365001905e-10
X	152912657	152912879	DUSP9	hg19_genes_5UTRs	152912125	152913791	1.58296365001905e-10
X	152913373	152913407	DUSP9	hg19_genes_5UTRs	152912125	152913791	1.58296365001905e-10
X	152913373	152913780	DUSP9	hg19_genes_exons	152912125	152913791	1.58296365001905e-10
X	152912657	152912879	DUSP9	hg19_genes_exons	152912125	152913791	1.58296365001905e-10
X	152913373	152913780	DUSP9	hg19_genes_exons	152912125	152913791	1.58296365001905e-10
X	152912657	152912879	DUSP9	hg19_genes_firstexons	152912125	152913791	1.58296365001905e-10
X	152908066	152913372	DUSP9	hg19_genes_introns	152912125	152913791	1.58296365001905e-10
X	152913781	152914686	DUSP9	hg19_genes_introns	152912125	152913791	1.58296365001905e-10
X	152912880	152913372	DUSP9	hg19_genes_introns	152912125	152913791	1.58296365001905e-10
X	152913781	152914686	DUSP9	hg19_genes_introns	152912125	152913791	1.58296365001905e-10
7	130130170	130131169	MEST	hg19_genes_promoters	130130155	130133841	1.81403591578349e-10
7	130130899	130131898	MEST	hg19_genes_promoters	130130155	130133841	1.81403591578349e-10
7	130130899	130131898	MEST	hg19_genes_promoters	130130155	130133841	1.81403591578349e-10
7	130131014	130132013	MESTIT1	hg19_genes_promoters	130130155	130133841	1.81403591578349e-10
7	130126170	130130169	MEST	hg19_genes_1to5kb	130130155	130133841	1.81403591578349e-10
7	130126899	130130898	MEST	hg19_genes_1to5kb	130130155	130133841	1.81403591578349e-10
7	130126899	130130898	MEST	hg19_genes_1to5kb	130130155	130133841	1.81403591578349e-10
7	130130952	130134951	MIR335	hg19_genes_1to5kb	130130155	130133841	1.81403591578349e-10
7	130132014	130136013	MESTIT1	hg19_genes_1to5kb	130130155	130133841	1.81403591578349e-10
7	130132155	130132180	MEST	hg19_genes_cds	130130155	130133841	1.81403591578349e-10
7	130132155	130132180	MEST	hg19_genes_cds	130130155	130133841	1.81403591578349e-10
7	130131170	130131327	MEST	hg19_genes_5UTRs	130130155	130133841	1.81403591578349e-10
7	130131899	130132154	MEST	hg19_genes_5UTRs	130130155	130133841	1.81403591578349e-10
7	130131899	130132154	MEST	hg19_genes_5UTRs	130130155	130133841	1.81403591578349e-10
7	130131170	130131327	MEST	hg19_genes_exons	130130155	130133841	1.81403591578349e-10
7	130131899	130132180	MEST	hg19_genes_exons	130130155	130133841	1.81403591578349e-10
7	130131899	130132180	MEST	hg19_genes_exons	130130155	130133841	1.81403591578349e-10
7	130130683	130131013	MESTIT1	hg19_genes_exons	130130155	130133841	1.81403591578349e-10
7	130131170	130131327	MEST	hg19_genes_firstexons	130130155	130133841	1.81403591578349e-10
7	130131899	130132180	MEST	hg19_genes_firstexons	130130155	130133841	1.81403591578349e-10
7	130131899	130132180	MEST	hg19_genes_firstexons	130130155	130133841	1.81403591578349e-10
7	130130683	130131013	MESTIT1	hg19_genes_firstexons	130130155	130133841	1.81403591578349e-10
7	130126237	130135208	MEST	hg19_genes_introns	130130155	130133841	1.81403591578349e-10
7	130126237	130135208	MEST	hg19_genes_introns	130130155	130133841	1.81403591578349e-10
7	130126361	130135208	MEST	hg19_genes_introns	130130155	130133841	1.81403591578349e-10
7	130131328	130135208	MEST	hg19_genes_introns	130130155	130133841	1.81403591578349e-10
7	130132181	130135208	MEST	hg19_genes_introns	130130155	130133841	1.81403591578349e-10
7	130132181	130135208	MEST	hg19_genes_introns	130130155	130133841	1.81403591578349e-10
7	130129809	130130682	MESTIT1	hg19_genes_introns	130130155	130133841	1.81403591578349e-10
6	41067773	41068772	ADCY10P1	hg19_genes_promoters	41068456	41069241	4.62743810611607e-10
6	41065096	41070146	NFYA	hg19_genes_exons	41068456	41069241	4.62743810611607e-10
6	41065096	41070146	NFYA	hg19_genes_exons	41068456	41069241	4.62743810611607e-10
6	41065096	41070146	NFYA	hg19_genes_exons	41068456	41069241	4.62743810611607e-10
6	41065096	41070146	NFYA	hg19_genes_exons	41068456	41069241	4.62743810611607e-10
6	41068773	41068917	ADCY10P1	hg19_genes_exons	41068456	41069241	4.62743810611607e-10
6	41068773	41068917	ADCY10P1	hg19_genes_firstexons	41068456	41069241	4.62743810611607e-10
6	41068918	41069748	ADCY10P1	hg19_genes_introns	41068456	41069241	4.62743810611607e-10
6	41065150	41070146	NFYA	hg19_genes_3UTRs	41068456	41069241	4.62743810611607e-10
6	41065150	41070146	NFYA	hg19_genes_3UTRs	41068456	41069241	4.62743810611607e-10
6	41065150	41070146	NFYA	hg19_genes_3UTRs	41068456	41069241	4.62743810611607e-10
6	41065150	41070146	NFYA	hg19_genes_3UTRs	41068456	41069241	4.62743810611607e-10
X	125300081	125301080	DCAF12L2	hg19_genes_promoters	125298385	125300728	4.76492937062583e-10
X	125298516	125299907	DCAF12L2	hg19_genes_cds	125298385	125300728	4.76492937062583e-10
X	125299908	125300080	DCAF12L2	hg19_genes_5UTRs	125298385	125300728	4.76492937062583e-10
X	125297482	125300080	DCAF12L2	hg19_genes_exons	125298385	125300728	4.76492937062583e-10
X	125297482	125300080	DCAF12L2	hg19_genes_firstexons	125298385	125300728	4.76492937062583e-10
X	125297482	125298515	DCAF12L2	hg19_genes_3UTRs	125298385	125300728	4.76492937062583e-10
16	857472	857646	PRR25	hg19_genes_cds	857209	858601	6.73564544628398e-10
16	857472	857646	PRR25	hg19_genes_exons	857209	858601	6.73564544628398e-10
16	855911	857471	PRR25	hg19_genes_introns	857209	858601	6.73564544628398e-10
16	857647	863295	PRR25	hg19_genes_introns	857209	858601	6.73564544628398e-10
6	291101	292100	DUSP22	hg19_genes_promoters	291124	292964	7.10790476586812e-10
6	291101	292100	DUSP22	hg19_genes_promoters	291124	292964	7.10790476586812e-10
6	292540	292560	DUSP22	hg19_genes_cds	291124	292964	7.10790476586812e-10
6	292540	292560	DUSP22	hg19_genes_cds	291124	292964	7.10790476586812e-10
6	292101	292539	DUSP22	hg19_genes_5UTRs	291124	292964	7.10790476586812e-10
6	292101	292539	DUSP22	hg19_genes_5UTRs	291124	292964	7.10790476586812e-10
6	292101	292560	DUSP22	hg19_genes_exons	291124	292964	7.10790476586812e-10
6	292101	292560	DUSP22	hg19_genes_exons	291124	292964	7.10790476586812e-10
6	292101	292560	DUSP22	hg19_genes_firstexons	291124	292964	7.10790476586812e-10
6	292101	292560	DUSP22	hg19_genes_firstexons	291124	292964	7.10790476586812e-10
6	292561	304627	DUSP22	hg19_genes_introns	291124	292964	7.10790476586812e-10
6	292561	304627	DUSP22	hg19_genes_introns	291124	292964	7.10790476586812e-10
19	53036263	53046518	ZNF808	hg19_genes_introns	53038638	53039996	8.40263273771801e-10
19	53030965	53046518	ZNF808	hg19_genes_introns	53038638	53039996	8.40263273771801e-10
X	152952752	152953751	SLC6A8	hg19_genes_promoters	152953409	152953848	1.81279892465152e-09
X	152952752	152953751	SLC6A8	hg19_genes_promoters	152953409	152953848	1.81279892465152e-09
X	152949966	152953965	SLC6A8	hg19_genes_1to5kb	152953409	152953848	1.81279892465152e-09
X	152950814	152954813	SLC6A8	hg19_genes_1to5kb	152953409	152953848	1.81279892465152e-09
X	152952680	152956679	SLC6A8	hg19_genes_1to5kb	152953409	152953848	1.81279892465152e-09
X	152953248	152957247	PNCK	hg19_genes_1to5kb	152953409	152953848	1.81279892465152e-09
X	152953752	152954029	SLC6A8	hg19_genes_5UTRs	152953409	152953848	1.81279892465152e-09
X	152953752	152954029	SLC6A8	hg19_genes_5UTRs	152953409	152953848	1.81279892465152e-09
X	152953752	152954291	SLC6A8	hg19_genes_exons	152953409	152953848	1.81279892465152e-09
X	152953752	152954291	SLC6A8	hg19_genes_exons	152953409	152953848	1.81279892465152e-09
X	152953752	152954291	SLC6A8	hg19_genes_firstexons	152953409	152953848	1.81279892465152e-09
X	152953752	152954291	SLC6A8	hg19_genes_firstexons	152953409	152953848	1.81279892465152e-09
10	123356160	123357159	FGFR2	hg19_genes_promoters	123355213	123358436	2.02432491544696e-09
10	123357973	123358972	FGFR2	hg19_genes_promoters	123355213	123358436	2.02432491544696e-09
10	123357973	123358972	FGFR2	hg19_genes_promoters	123355213	123358436	2.02432491544696e-09
10	123357973	123358972	FGFR2	hg19_genes_promoters	123355213	123358436	2.02432491544696e-09
10	123357973	123358972	FGFR2	hg19_genes_promoters	123355213	123358436	2.02432491544696e-09
10	123357973	123358972	FGFR2	hg19_genes_promoters	123355213	123358436	2.02432491544696e-09
10	123357973	123358972	FGFR2	hg19_genes_promoters	123355213	123358436	2.02432491544696e-09
10	123357973	123358972	FGFR2	hg19_genes_promoters	123355213	123358436	2.02432491544696e-09
10	123357973	123358972	FGFR2	hg19_genes_promoters	123355213	123358436	2.02432491544696e-09
10	123354482	123358481	FGFR2	hg19_genes_1to5kb	123355213	123358436	2.02432491544696e-09
10	123354482	123358481	FGFR2	hg19_genes_1to5kb	123355213	123358436	2.02432491544696e-09
10	123354773	123358772	FGFR2	hg19_genes_1to5kb	123355213	123358436	2.02432491544696e-09
10	123357160	123361159	FGFR2	hg19_genes_1to5kb	123355213	123358436	2.02432491544696e-09
10	123354482	123358481	FGFR2	hg19_genes_1to5kb	123355213	123358436	2.02432491544696e-09
10	123354482	123358481	FGFR2	hg19_genes_1to5kb	123355213	123358436	2.02432491544696e-09
10	123354482	123358481	FGFR2	hg19_genes_1to5kb	123355213	123358436	2.02432491544696e-09
10	123354482	123358481	FGFR2	hg19_genes_1to5kb	123355213	123358436	2.02432491544696e-09
10	123354482	123358481	FGFR2	hg19_genes_1to5kb	123355213	123358436	2.02432491544696e-09
10	123355991	123356159	FGFR2	hg19_genes_5UTRs	123355213	123358436	2.02432491544696e-09
10	123357476	123357972	FGFR2	hg19_genes_5UTRs	123355213	123358436	2.02432491544696e-09
10	123357476	123357972	FGFR2	hg19_genes_5UTRs	123355213	123358436	2.02432491544696e-09
10	123357476	123357972	FGFR2	hg19_genes_5UTRs	123355213	123358436	2.02432491544696e-09
10	123357476	123357972	FGFR2	hg19_genes_5UTRs	123355213	123358436	2.02432491544696e-09
10	123357476	123357972	FGFR2	hg19_genes_5UTRs	123355213	123358436	2.02432491544696e-09
10	123357476	123357972	FGFR2	hg19_genes_5UTRs	123355213	123358436	2.02432491544696e-09
10	123357476	123357972	FGFR2	hg19_genes_5UTRs	123355213	123358436	2.02432491544696e-09
10	123357476	123357972	FGFR2	hg19_genes_5UTRs	123355213	123358436	2.02432491544696e-09
10	123355991	123356159	FGFR2	hg19_genes_exons	123355213	123358436	2.02432491544696e-09
10	123357476	123357972	FGFR2	hg19_genes_exons	123355213	123358436	2.02432491544696e-09
10	123357476	123357972	FGFR2	hg19_genes_exons	123355213	123358436	2.02432491544696e-09
10	123357476	123357972	FGFR2	hg19_genes_exons	123355213	123358436	2.02432491544696e-09
10	123357476	123357972	FGFR2	hg19_genes_exons	123355213	123358436	2.02432491544696e-09
10	123357476	123357972	FGFR2	hg19_genes_exons	123355213	123358436	2.02432491544696e-09
10	123357476	123357972	FGFR2	hg19_genes_exons	123355213	123358436	2.02432491544696e-09
10	123357476	123357972	FGFR2	hg19_genes_exons	123355213	123358436	2.02432491544696e-09
10	123357476	123357972	FGFR2	hg19_genes_exons	123355213	123358436	2.02432491544696e-09
10	123355991	123356159	FGFR2	hg19_genes_firstexons	123355213	123358436	2.02432491544696e-09
10	123357476	123357972	FGFR2	hg19_genes_firstexons	123355213	123358436	2.02432491544696e-09
10	123357476	123357972	FGFR2	hg19_genes_firstexons	123355213	123358436	2.02432491544696e-09
10	123357476	123357972	FGFR2	hg19_genes_firstexons	123355213	123358436	2.02432491544696e-09
10	123357476	123357972	FGFR2	hg19_genes_firstexons	123355213	123358436	2.02432491544696e-09
10	123357476	123357972	FGFR2	hg19_genes_firstexons	123355213	123358436	2.02432491544696e-09
10	123357476	123357972	FGFR2	hg19_genes_firstexons	123355213	123358436	2.02432491544696e-09
10	123357476	123357972	FGFR2	hg19_genes_firstexons	123355213	123358436	2.02432491544696e-09
10	123357476	123357972	FGFR2	hg19_genes_firstexons	123355213	123358436	2.02432491544696e-09
10	123353482	123355990	FGFR2	hg19_genes_introns	123355213	123358436	2.02432491544696e-09
10	123353482	123357475	FGFR2	hg19_genes_introns	123355213	123358436	2.02432491544696e-09
10	123353482	123357475	FGFR2	hg19_genes_introns	123355213	123358436	2.02432491544696e-09
10	123353482	123357475	FGFR2	hg19_genes_introns	123355213	123358436	2.02432491544696e-09
10	123353482	123357475	FGFR2	hg19_genes_introns	123355213	123358436	2.02432491544696e-09
10	123353482	123357475	FGFR2	hg19_genes_introns	123355213	123358436	2.02432491544696e-09
10	123353482	123357475	FGFR2	hg19_genes_introns	123355213	123358436	2.02432491544696e-09
10	123353482	123357475	FGFR2	hg19_genes_introns	123355213	123358436	2.02432491544696e-09
10	123353482	123357475	FGFR2	hg19_genes_introns	123355213	123358436	2.02432491544696e-09
14	51337878	51338877	ABHD12B	hg19_genes_promoters	51338551	51339216	2.2880784643846e-09
14	51337878	51338877	ABHD12B	hg19_genes_promoters	51338551	51339216	2.2880784643846e-09
14	51337878	51338877	ABHD12B	hg19_genes_promoters	51338551	51339216	2.2880784643846e-09
14	51337878	51338877	ABHD12B	hg19_genes_promoters	51338551	51339216	2.2880784643846e-09
14	51338893	51338996	ABHD12B	hg19_genes_cds	51338551	51339216	2.2880784643846e-09
14	51338893	51338996	ABHD12B	hg19_genes_cds	51338551	51339216	2.2880784643846e-09
14	51338878	51338996	ABHD12B	hg19_genes_5UTRs	51338551	51339216	2.2880784643846e-09
14	51338878	51338892	ABHD12B	hg19_genes_5UTRs	51338551	51339216	2.2880784643846e-09
14	51338878	51338892	ABHD12B	hg19_genes_5UTRs	51338551	51339216	2.2880784643846e-09
14	51338878	51338996	ABHD12B	hg19_genes_exons	51338551	51339216	2.2880784643846e-09
14	51338878	51338996	ABHD12B	hg19_genes_exons	51338551	51339216	2.2880784643846e-09
14	51338878	51338996	ABHD12B	hg19_genes_exons	51338551	51339216	2.2880784643846e-09
14	51338878	51338996	ABHD12B	hg19_genes_exons	51338551	51339216	2.2880784643846e-09
14	51338878	51338996	ABHD12B	hg19_genes_firstexons	51338551	51339216	2.2880784643846e-09
14	51338878	51338996	ABHD12B	hg19_genes_firstexons	51338551	51339216	2.2880784643846e-09
14	51338878	51338996	ABHD12B	hg19_genes_firstexons	51338551	51339216	2.2880784643846e-09
14	51338878	51338996	ABHD12B	hg19_genes_firstexons	51338551	51339216	2.2880784643846e-09
14	51338997	51345462	ABHD12B	hg19_genes_introns	51338551	51339216	2.2880784643846e-09
14	51338997	51347169	ABHD12B	hg19_genes_introns	51338551	51339216	2.2880784643846e-09
14	51338997	51344669	ABHD12B	hg19_genes_introns	51338551	51339216	2.2880784643846e-09
14	51338997	51345462	ABHD12B	hg19_genes_introns	51338551	51339216	2.2880784643846e-09
X	38186789	38187788	RPGR	hg19_genes_promoters	38186423	38187196	2.51420340894507e-09
X	38186789	38187788	RPGR	hg19_genes_promoters	38186423	38187196	2.51420340894507e-09
X	38186789	38187788	RPGR	hg19_genes_promoters	38186423	38187196	2.51420340894507e-09
X	38186789	38187788	RPGR	hg19_genes_promoters	38186423	38187196	2.51420340894507e-09
X	38186593	38186620	RPGR	hg19_genes_cds	38186423	38187196	2.51420340894507e-09
X	38186593	38186620	RPGR	hg19_genes_cds	38186423	38187196	2.51420340894507e-09
X	38186621	38186788	RPGR	hg19_genes_5UTRs	38186423	38187196	2.51420340894507e-09
X	38186621	38186788	RPGR	hg19_genes_5UTRs	38186423	38187196	2.51420340894507e-09
X	38186593	38186788	RPGR	hg19_genes_exons	38186423	38187196	2.51420340894507e-09
X	38186593	38186788	RPGR	hg19_genes_exons	38186423	38187196	2.51420340894507e-09
X	38186593	38186788	RPGR	hg19_genes_exons	38186423	38187196	2.51420340894507e-09
X	38186593	38186788	RPGR	hg19_genes_exons	38186423	38187196	2.51420340894507e-09
X	38186593	38186788	RPGR	hg19_genes_firstexons	38186423	38187196	2.51420340894507e-09
X	38186593	38186788	RPGR	hg19_genes_firstexons	38186423	38187196	2.51420340894507e-09
X	38186593	38186788	RPGR	hg19_genes_firstexons	38186423	38187196	2.51420340894507e-09
X	38186593	38186788	RPGR	hg19_genes_firstexons	38186423	38187196	2.51420340894507e-09
X	38182778	38186592	RPGR	hg19_genes_introns	38186423	38187196	2.51420340894507e-09
X	38182778	38186592	RPGR	hg19_genes_introns	38186423	38187196	2.51420340894507e-09
X	38182778	38186592	RPGR	hg19_genes_introns	38186423	38187196	2.51420340894507e-09
X	38182778	38186592	RPGR	hg19_genes_introns	38186423	38187196	2.51420340894507e-09
19	55597209	55597341	EPS8L1	hg19_genes_cds	55597196	55599351	2.71408100189805e-09
19	55597429	55597560	EPS8L1	hg19_genes_cds	55597196	55599351	2.71408100189805e-09
19	55597209	55597341	EPS8L1	hg19_genes_cds	55597196	55599351	2.71408100189805e-09
19	55597429	55597560	EPS8L1	hg19_genes_cds	55597196	55599351	2.71408100189805e-09
19	55597760	55597886	EPS8L1	hg19_genes_cds	55597196	55599351	2.71408100189805e-09
19	55598082	55598256	EPS8L1	hg19_genes_cds	55597196	55599351	2.71408100189805e-09
19	55598671	55598803	EPS8L1	hg19_genes_cds	55597196	55599351	2.71408100189805e-09
19	55598896	55598982	EPS8L1	hg19_genes_cds	55597196	55599351	2.71408100189805e-09
19	55597209	55597341	EPS8L1	hg19_genes_cds	55597196	55599351	2.71408100189805e-09
19	55597429	55597560	EPS8L1	hg19_genes_cds	55597196	55599351	2.71408100189805e-09
19	55597760	55597886	EPS8L1	hg19_genes_cds	55597196	55599351	2.71408100189805e-09
19	55598082	55598256	EPS8L1	hg19_genes_cds	55597196	55599351	2.71408100189805e-09
19	55598671	55598803	EPS8L1	hg19_genes_cds	55597196	55599351	2.71408100189805e-09
19	55598896	55598982	EPS8L1	hg19_genes_cds	55597196	55599351	2.71408100189805e-09
19	55597209	55597341	EPS8L1	hg19_genes_cds	55597196	55599351	2.71408100189805e-09
19	55597429	55597560	EPS8L1	hg19_genes_cds	55597196	55599351	2.71408100189805e-09
19	55597760	55597886	EPS8L1	hg19_genes_cds	55597196	55599351	2.71408100189805e-09
19	55598082	55598256	EPS8L1	hg19_genes_cds	55597196	55599351	2.71408100189805e-09
19	55598671	55598803	EPS8L1	hg19_genes_cds	55597196	55599351	2.71408100189805e-09
19	55598896	55598982	EPS8L1	hg19_genes_cds	55597196	55599351	2.71408100189805e-09
19	55597209	55597341	EPS8L1	hg19_genes_cds	55597196	55599351	2.71408100189805e-09
19	55597429	55597560	EPS8L1	hg19_genes_cds	55597196	55599351	2.71408100189805e-09
19	55597760	55597886	EPS8L1	hg19_genes_cds	55597196	55599351	2.71408100189805e-09
19	55598082	55598256	EPS8L1	hg19_genes_cds	55597196	55599351	2.71408100189805e-09
19	55598671	55598803	EPS8L1	hg19_genes_cds	55597196	55599351	2.71408100189805e-09
19	55598896	55598982	EPS8L1	hg19_genes_cds	55597196	55599351	2.71408100189805e-09
19	55597209	55597341	EPS8L1	hg19_genes_cds	55597196	55599351	2.71408100189805e-09
19	55597429	55597560	EPS8L1	hg19_genes_cds	55597196	55599351	2.71408100189805e-09
19	55597760	55597886	EPS8L1	hg19_genes_cds	55597196	55599351	2.71408100189805e-09
19	55598082	55598256	EPS8L1	hg19_genes_cds	55597196	55599351	2.71408100189805e-09
19	55598671	55598803	EPS8L1	hg19_genes_cds	55597196	55599351	2.71408100189805e-09
19	55598896	55598982	EPS8L1	hg19_genes_cds	55597196	55599351	2.71408100189805e-09
19	55597209	55597341	EPS8L1	hg19_genes_exons	55597196	55599351	2.71408100189805e-09
19	55597429	55597560	EPS8L1	hg19_genes_exons	55597196	55599351	2.71408100189805e-09
19	55597209	55597341	EPS8L1	hg19_genes_exons	55597196	55599351	2.71408100189805e-09
19	55597429	55597560	EPS8L1	hg19_genes_exons	55597196	55599351	2.71408100189805e-09
19	55597760	55597886	EPS8L1	hg19_genes_exons	55597196	55599351	2.71408100189805e-09
19	55598082	55598256	EPS8L1	hg19_genes_exons	55597196	55599351	2.71408100189805e-09
19	55598671	55598803	EPS8L1	hg19_genes_exons	55597196	55599351	2.71408100189805e-09
19	55598896	55599291	EPS8L1	hg19_genes_exons	55597196	55599351	2.71408100189805e-09
19	55597209	55597341	EPS8L1	hg19_genes_exons	55597196	55599351	2.71408100189805e-09
19	55597429	55597560	EPS8L1	hg19_genes_exons	55597196	55599351	2.71408100189805e-09
19	55597760	55597886	EPS8L1	hg19_genes_exons	55597196	55599351	2.71408100189805e-09
19	55598082	55598256	EPS8L1	hg19_genes_exons	55597196	55599351	2.71408100189805e-09
19	55598671	55598803	EPS8L1	hg19_genes_exons	55597196	55599351	2.71408100189805e-09
19	55598896	55599291	EPS8L1	hg19_genes_exons	55597196	55599351	2.71408100189805e-09
19	55597209	55597341	EPS8L1	hg19_genes_exons	55597196	55599351	2.71408100189805e-09
19	55597209	55597341	EPS8L1	hg19_genes_exons	55597196	55599351	2.71408100189805e-09
19	55597429	55597560	EPS8L1	hg19_genes_exons	55597196	55599351	2.71408100189805e-09
19	55597760	55597886	EPS8L1	hg19_genes_exons	55597196	55599351	2.71408100189805e-09
19	55598082	55598256	EPS8L1	hg19_genes_exons	55597196	55599351	2.71408100189805e-09
19	55598671	55598803	EPS8L1	hg19_genes_exons	55597196	55599351	2.71408100189805e-09
19	55598896	55599291	EPS8L1	hg19_genes_exons	55597196	55599351	2.71408100189805e-09
19	55597209	55597341	EPS8L1	hg19_genes_exons	55597196	55599351	2.71408100189805e-09
19	55597429	55597560	EPS8L1	hg19_genes_exons	55597196	55599351	2.71408100189805e-09
19	55597760	55597886	EPS8L1	hg19_genes_exons	55597196	55599351	2.71408100189805e-09
19	55598082	55598256	EPS8L1	hg19_genes_exons	55597196	55599351	2.71408100189805e-09
19	55598671	55598803	EPS8L1	hg19_genes_exons	55597196	55599351	2.71408100189805e-09
19	55598896	55599291	EPS8L1	hg19_genes_exons	55597196	55599351	2.71408100189805e-09
19	55597209	55597341	EPS8L1	hg19_genes_exons	55597196	55599351	2.71408100189805e-09
19	55597429	55597560	EPS8L1	hg19_genes_exons	55597196	55599351	2.71408100189805e-09
19	55597760	55597886	EPS8L1	hg19_genes_exons	55597196	55599351	2.71408100189805e-09
19	55598082	55598256	EPS8L1	hg19_genes_exons	55597196	55599351	2.71408100189805e-09
19	55598671	55598803	EPS8L1	hg19_genes_exons	55597196	55599351	2.71408100189805e-09
19	55598896	55599291	EPS8L1	hg19_genes_exons	55597196	55599351	2.71408100189805e-09
19	55595013	55597208	EPS8L1	hg19_genes_introns	55597196	55599351	2.71408100189805e-09
19	55597342	55597428	EPS8L1	hg19_genes_introns	55597196	55599351	2.71408100189805e-09
19	55595013	55597208	EPS8L1	hg19_genes_introns	55597196	55599351	2.71408100189805e-09
19	55597342	55597428	EPS8L1	hg19_genes_introns	55597196	55599351	2.71408100189805e-09
19	55597561	55597759	EPS8L1	hg19_genes_introns	55597196	55599351	2.71408100189805e-09
19	55597887	55598081	EPS8L1	hg19_genes_introns	55597196	55599351	2.71408100189805e-09
19	55598257	55598670	EPS8L1	hg19_genes_introns	55597196	55599351	2.71408100189805e-09
19	55598804	55598895	EPS8L1	hg19_genes_introns	55597196	55599351	2.71408100189805e-09
19	55595013	55597208	EPS8L1	hg19_genes_introns	55597196	55599351	2.71408100189805e-09
19	55597342	55597428	EPS8L1	hg19_genes_introns	55597196	55599351	2.71408100189805e-09
19	55597561	55597759	EPS8L1	hg19_genes_introns	55597196	55599351	2.71408100189805e-09
19	55597887	55598081	EPS8L1	hg19_genes_introns	55597196	55599351	2.71408100189805e-09
19	55598257	55598670	EPS8L1	hg19_genes_introns	55597196	55599351	2.71408100189805e-09
19	55598804	55598895	EPS8L1	hg19_genes_introns	55597196	55599351	2.71408100189805e-09
19	55596011	55597208	EPS8L1	hg19_genes_introns	55597196	55599351	2.71408100189805e-09
19	55595013	55597208	EPS8L1	hg19_genes_introns	55597196	55599351	2.71408100189805e-09
19	55597342	55597428	EPS8L1	hg19_genes_introns	55597196	55599351	2.71408100189805e-09
19	55597561	55597759	EPS8L1	hg19_genes_introns	55597196	55599351	2.71408100189805e-09
19	55597887	55598081	EPS8L1	hg19_genes_introns	55597196	55599351	2.71408100189805e-09
19	55598257	55598670	EPS8L1	hg19_genes_introns	55597196	55599351	2.71408100189805e-09
19	55598804	55598895	EPS8L1	hg19_genes_introns	55597196	55599351	2.71408100189805e-09
19	55595013	55597208	EPS8L1	hg19_genes_introns	55597196	55599351	2.71408100189805e-09
19	55597342	55597428	EPS8L1	hg19_genes_introns	55597196	55599351	2.71408100189805e-09
19	55597561	55597759	EPS8L1	hg19_genes_introns	55597196	55599351	2.71408100189805e-09
19	55597887	55598081	EPS8L1	hg19_genes_introns	55597196	55599351	2.71408100189805e-09
19	55598257	55598670	EPS8L1	hg19_genes_introns	55597196	55599351	2.71408100189805e-09
19	55598804	55598895	EPS8L1	hg19_genes_introns	55597196	55599351	2.71408100189805e-09
19	55595013	55597208	EPS8L1	hg19_genes_introns	55597196	55599351	2.71408100189805e-09
19	55597342	55597428	EPS8L1	hg19_genes_introns	55597196	55599351	2.71408100189805e-09
19	55597561	55597759	EPS8L1	hg19_genes_introns	55597196	55599351	2.71408100189805e-09
19	55597887	55598081	EPS8L1	hg19_genes_introns	55597196	55599351	2.71408100189805e-09
19	55598257	55598670	EPS8L1	hg19_genes_introns	55597196	55599351	2.71408100189805e-09
19	55598804	55598895	EPS8L1	hg19_genes_introns	55597196	55599351	2.71408100189805e-09
19	55598983	55599291	EPS8L1	hg19_genes_3UTRs	55597196	55599351	2.71408100189805e-09
19	55598983	55599291	EPS8L1	hg19_genes_3UTRs	55597196	55599351	2.71408100189805e-09
19	55598983	55599291	EPS8L1	hg19_genes_3UTRs	55597196	55599351	2.71408100189805e-09
19	55598983	55599291	EPS8L1	hg19_genes_3UTRs	55597196	55599351	2.71408100189805e-09
19	55598983	55599291	EPS8L1	hg19_genes_3UTRs	55597196	55599351	2.71408100189805e-09
X	154298695	154299694	BRCC3	hg19_genes_promoters	154299000	154300739	2.72832660722309e-09
X	154298695	154299694	BRCC3	hg19_genes_promoters	154299000	154300739	2.72832660722309e-09
X	154298695	154299694	BRCC3	hg19_genes_promoters	154299000	154300739	2.72832660722309e-09
X	154298695	154299694	BRCC3	hg19_genes_promoters	154299000	154300739	2.72832660722309e-09
X	154299548	154300547	CMC4	hg19_genes_promoters	154299000	154300739	2.72832660722309e-09
X	154299548	154300547	MTCP1	hg19_genes_promoters	154299000	154300739	2.72832660722309e-09
X	154300548	154304547	CMC4	hg19_genes_1to5kb	154299000	154300739	2.72832660722309e-09
X	154300548	154304547	MTCP1	hg19_genes_1to5kb	154299000	154300739	2.72832660722309e-09
X	154299803	154299925	BRCC3	hg19_genes_cds	154299000	154300739	2.72832660722309e-09
X	154300602	154300618	BRCC3	hg19_genes_cds	154299000	154300739	2.72832660722309e-09
X	154299803	154299925	BRCC3	hg19_genes_cds	154299000	154300739	2.72832660722309e-09
X	154300602	154300618	BRCC3	hg19_genes_cds	154299000	154300739	2.72832660722309e-09
X	154299803	154299925	BRCC3	hg19_genes_cds	154299000	154300739	2.72832660722309e-09
X	154300602	154300618	BRCC3	hg19_genes_cds	154299000	154300739	2.72832660722309e-09
X	154299803	154299925	BRCC3	hg19_genes_cds	154299000	154300739	2.72832660722309e-09
X	154300602	154300618	BRCC3	hg19_genes_cds	154299000	154300739	2.72832660722309e-09
X	154299695	154299802	BRCC3	hg19_genes_5UTRs	154299000	154300739	2.72832660722309e-09
X	154299695	154299802	BRCC3	hg19_genes_5UTRs	154299000	154300739	2.72832660722309e-09
X	154299695	154299802	BRCC3	hg19_genes_5UTRs	154299000	154300739	2.72832660722309e-09
X	154299695	154299802	BRCC3	hg19_genes_5UTRs	154299000	154300739	2.72832660722309e-09
X	154298969	154299547	CMC4	hg19_genes_5UTRs	154299000	154300739	2.72832660722309e-09
X	154298969	154299547	MTCP1	hg19_genes_5UTRs	154299000	154300739	2.72832660722309e-09
X	154299695	154299925	BRCC3	hg19_genes_exons	154299000	154300739	2.72832660722309e-09
X	154300602	154300618	BRCC3	hg19_genes_exons	154299000	154300739	2.72832660722309e-09
X	154299695	154299925	BRCC3	hg19_genes_exons	154299000	154300739	2.72832660722309e-09
X	154300602	154300618	BRCC3	hg19_genes_exons	154299000	154300739	2.72832660722309e-09
X	154299695	154299925	BRCC3	hg19_genes_exons	154299000	154300739	2.72832660722309e-09
X	154300602	154300618	BRCC3	hg19_genes_exons	154299000	154300739	2.72832660722309e-09
X	154299695	154299925	BRCC3	hg19_genes_exons	154299000	154300739	2.72832660722309e-09
X	154300602	154300618	BRCC3	hg19_genes_exons	154299000	154300739	2.72832660722309e-09
X	154298969	154299547	CMC4	hg19_genes_exons	154299000	154300739	2.72832660722309e-09
X	154298969	154299547	MTCP1	hg19_genes_exons	154299000	154300739	2.72832660722309e-09
X	154299695	154299925	BRCC3	hg19_genes_firstexons	154299000	154300739	2.72832660722309e-09
X	154299695	154299925	BRCC3	hg19_genes_firstexons	154299000	154300739	2.72832660722309e-09
X	154299695	154299925	BRCC3	hg19_genes_firstexons	154299000	154300739	2.72832660722309e-09
X	154299695	154299925	BRCC3	hg19_genes_firstexons	154299000	154300739	2.72832660722309e-09
X	154298969	154299547	CMC4	hg19_genes_firstexons	154299000	154300739	2.72832660722309e-09
X	154298969	154299547	MTCP1	hg19_genes_firstexons	154299000	154300739	2.72832660722309e-09
X	154299926	154300601	BRCC3	hg19_genes_introns	154299000	154300739	2.72832660722309e-09
X	154300619	154305444	BRCC3	hg19_genes_introns	154299000	154300739	2.72832660722309e-09
X	154299926	154300601	BRCC3	hg19_genes_introns	154299000	154300739	2.72832660722309e-09
X	154300619	154301651	BRCC3	hg19_genes_introns	154299000	154300739	2.72832660722309e-09
X	154299926	154300601	BRCC3	hg19_genes_introns	154299000	154300739	2.72832660722309e-09
X	154300619	154301651	BRCC3	hg19_genes_introns	154299000	154300739	2.72832660722309e-09
X	154299926	154300601	BRCC3	hg19_genes_introns	154299000	154300739	2.72832660722309e-09
X	154300619	154301648	BRCC3	hg19_genes_introns	154299000	154300739	2.72832660722309e-09
17	46632981	46651198	HOXB3	hg19_genes_introns	46641545	46642256	2.92974471014642e-09
17	46632981	46651198	HOXB3	hg19_genes_introns	46641545	46642256	2.92974471014642e-09
17	46632981	46651198	HOXB3	hg19_genes_introns	46641545	46642256	2.92974471014642e-09
17	46632981	46651198	HOXB3	hg19_genes_introns	46641545	46642256	2.92974471014642e-09
17	46629850	46667486	HOXB3	hg19_genes_introns	46641545	46642256	2.92974471014642e-09
17	46632981	46667486	HOXB3	hg19_genes_introns	46641545	46642256	2.92974471014642e-09
X	102565884	102566883	BEX2	hg19_genes_promoters	102565216	102566033	4.61187787131473e-09
X	102565884	102566883	BEX2	hg19_genes_promoters	102565216	102566033	4.61187787131473e-09
X	102565939	102566938	BEX2	hg19_genes_promoters	102565216	102566033	4.61187787131473e-09
X	102565975	102566974	BEX2	hg19_genes_promoters	102565216	102566033	4.61187787131473e-09
X	102565511	102565525	BEX2	hg19_genes_cds	102565216	102566033	4.61187787131473e-09
X	102565286	102565361	BEX2	hg19_genes_cds	102565216	102566033	4.61187787131473e-09
X	102565514	102565525	BEX2	hg19_genes_cds	102565216	102566033	4.61187787131473e-09
X	102565286	102565361	BEX2	hg19_genes_cds	102565216	102566033	4.61187787131473e-09
X	102565526	102565883	BEX2	hg19_genes_5UTRs	102565216	102566033	4.61187787131473e-09
X	102565526	102565883	BEX2	hg19_genes_5UTRs	102565216	102566033	4.61187787131473e-09
X	102565824	102565938	BEX2	hg19_genes_5UTRs	102565216	102566033	4.61187787131473e-09
X	102565286	102565361	BEX2	hg19_genes_5UTRs	102565216	102566033	4.61187787131473e-09
X	102565788	102565974	BEX2	hg19_genes_5UTRs	102565216	102566033	4.61187787131473e-09
X	102565286	102565361	BEX2	hg19_genes_5UTRs	102565216	102566033	4.61187787131473e-09
X	102565511	102565883	BEX2	hg19_genes_exons	102565216	102566033	4.61187787131473e-09
X	102565286	102565361	BEX2	hg19_genes_exons	102565216	102566033	4.61187787131473e-09
X	102565514	102565883	BEX2	hg19_genes_exons	102565216	102566033	4.61187787131473e-09
X	102565286	102565361	BEX2	hg19_genes_exons	102565216	102566033	4.61187787131473e-09
X	102565824	102565938	BEX2	hg19_genes_exons	102565216	102566033	4.61187787131473e-09
X	102565286	102565361	BEX2	hg19_genes_exons	102565216	102566033	4.61187787131473e-09
X	102565788	102565974	BEX2	hg19_genes_exons	102565216	102566033	4.61187787131473e-09
X	102565286	102565361	BEX2	hg19_genes_exons	102565216	102566033	4.61187787131473e-09
X	102565511	102565883	BEX2	hg19_genes_firstexons	102565216	102566033	4.61187787131473e-09
X	102565514	102565883	BEX2	hg19_genes_firstexons	102565216	102566033	4.61187787131473e-09
X	102565824	102565938	BEX2	hg19_genes_firstexons	102565216	102566033	4.61187787131473e-09
X	102565788	102565974	BEX2	hg19_genes_firstexons	102565216	102566033	4.61187787131473e-09
X	102564910	102565285	BEX2	hg19_genes_introns	102565216	102566033	4.61187787131473e-09
X	102565362	102565510	BEX2	hg19_genes_introns	102565216	102566033	4.61187787131473e-09
X	102564910	102565285	BEX2	hg19_genes_introns	102565216	102566033	4.61187787131473e-09
X	102565362	102565513	BEX2	hg19_genes_introns	102565216	102566033	4.61187787131473e-09
X	102564910	102565285	BEX2	hg19_genes_introns	102565216	102566033	4.61187787131473e-09
X	102565362	102565823	BEX2	hg19_genes_introns	102565216	102566033	4.61187787131473e-09
X	102564910	102565285	BEX2	hg19_genes_introns	102565216	102566033	4.61187787131473e-09
X	102565362	102565787	BEX2	hg19_genes_introns	102565216	102566033	4.61187787131473e-09
X	153990031	153991030	DKC1	hg19_genes_promoters	153990242	153992104	5.57493017137666e-09
X	153990031	153991030	DKC1	hg19_genes_promoters	153990242	153992104	5.57493017137666e-09
X	153991803	153995802	SNORA36A	hg19_genes_1to5kb	153990242	153992104	5.57493017137666e-09
X	153991241	153991256	DKC1	hg19_genes_cds	153990242	153992104	5.57493017137666e-09
X	153991241	153991256	DKC1	hg19_genes_cds	153990242	153992104	5.57493017137666e-09
X	153991031	153991240	DKC1	hg19_genes_5UTRs	153990242	153992104	5.57493017137666e-09
X	153991031	153991240	DKC1	hg19_genes_5UTRs	153990242	153992104	5.57493017137666e-09
X	153991031	153991256	DKC1	hg19_genes_exons	153990242	153992104	5.57493017137666e-09
X	153991031	153991256	DKC1	hg19_genes_exons	153990242	153992104	5.57493017137666e-09
X	153991031	153991256	DKC1	hg19_genes_firstexons	153990242	153992104	5.57493017137666e-09
X	153991031	153991256	DKC1	hg19_genes_firstexons	153990242	153992104	5.57493017137666e-09
X	153991257	153993173	DKC1	hg19_genes_introns	153990242	153992104	5.57493017137666e-09
X	153991257	153993173	DKC1	hg19_genes_introns	153990242	153992104	5.57493017137666e-09
2	97505734	97505832	ANKRD23	hg19_genes_cds	97504691	97505930	5.70393266393652e-09
2	97505464	97505562	ANKRD23	hg19_genes_cds	97504691	97505930	5.70393266393652e-09
2	97505286	97505381	ANKRD23	hg19_genes_cds	97504691	97505930	5.70393266393652e-09
2	97505734	97505832	ANKRD23	hg19_genes_cds	97504691	97505930	5.70393266393652e-09
2	97505464	97505562	ANKRD23	hg19_genes_cds	97504691	97505930	5.70393266393652e-09
2	97505286	97505381	ANKRD23	hg19_genes_cds	97504691	97505930	5.70393266393652e-09
2	97505734	97505832	ANKRD23	hg19_genes_exons	97504691	97505930	5.70393266393652e-09
2	97505464	97505562	ANKRD23	hg19_genes_exons	97504691	97505930	5.70393266393652e-09
2	97503651	97505381	ANKRD23	hg19_genes_exons	97504691	97505930	5.70393266393652e-09
2	97505734	97505832	ANKRD23	hg19_genes_exons	97504691	97505930	5.70393266393652e-09
2	97505464	97505562	ANKRD23	hg19_genes_exons	97504691	97505930	5.70393266393652e-09
2	97504236	97505381	ANKRD23	hg19_genes_exons	97504691	97505930	5.70393266393652e-09
2	97505734	97505832	ANKRD23	hg19_genes_exons	97504691	97505930	5.70393266393652e-09
2	97505464	97505562	ANKRD23	hg19_genes_exons	97504691	97505930	5.70393266393652e-09
2	97503651	97505381	ANKRD23	hg19_genes_exons	97504691	97505930	5.70393266393652e-09
2	97505382	97505463	ANKRD23	hg19_genes_introns	97504691	97505930	5.70393266393652e-09
2	97505563	97505733	ANKRD23	hg19_genes_introns	97504691	97505930	5.70393266393652e-09
2	97505833	97505968	ANKRD23	hg19_genes_introns	97504691	97505930	5.70393266393652e-09
2	97505382	97505463	ANKRD23	hg19_genes_introns	97504691	97505930	5.70393266393652e-09
2	97505563	97505733	ANKRD23	hg19_genes_introns	97504691	97505930	5.70393266393652e-09
2	97505833	97505968	ANKRD23	hg19_genes_introns	97504691	97505930	5.70393266393652e-09
2	97505382	97505463	ANKRD23	hg19_genes_introns	97504691	97505930	5.70393266393652e-09
2	97505563	97505733	ANKRD23	hg19_genes_introns	97504691	97505930	5.70393266393652e-09
2	97505833	97505968	ANKRD23	hg19_genes_introns	97504691	97505930	5.70393266393652e-09
2	97503651	97505285	ANKRD23	hg19_genes_3UTRs	97504691	97505930	5.70393266393652e-09
2	97503651	97505285	ANKRD23	hg19_genes_3UTRs	97504691	97505930	5.70393266393652e-09
12	11699964	11700963	LINC01252	hg19_genes_promoters	11699056	11701357	5.90499289101493e-09
12	11695964	11699963	LINC01252	hg19_genes_1to5kb	11699056	11701357	5.90499289101493e-09
12	11700964	11701294	LINC01252	hg19_genes_exons	11699056	11701357	5.90499289101493e-09
12	11700964	11701294	LINC01252	hg19_genes_firstexons	11699056	11701357	5.90499289101493e-09
12	11701295	11702523	LINC01252	hg19_genes_introns	11699056	11701357	5.90499289101493e-09
19	16434651	16435650	KLF2	hg19_genes_promoters	16434995	16438187	7.27945545974025e-09
19	16435735	16435809	KLF2	hg19_genes_cds	16434995	16438187	7.27945545974025e-09
19	16436027	16436843	KLF2	hg19_genes_cds	16434995	16438187	7.27945545974025e-09
19	16437667	16437842	KLF2	hg19_genes_cds	16434995	16438187	7.27945545974025e-09
19	16435651	16435734	KLF2	hg19_genes_5UTRs	16434995	16438187	7.27945545974025e-09
19	16435651	16435809	KLF2	hg19_genes_exons	16434995	16438187	7.27945545974025e-09
19	16436027	16436843	KLF2	hg19_genes_exons	16434995	16438187	7.27945545974025e-09
19	16437667	16438339	KLF2	hg19_genes_exons	16434995	16438187	7.27945545974025e-09
19	16435651	16435809	KLF2	hg19_genes_firstexons	16434995	16438187	7.27945545974025e-09
19	16435810	16436026	KLF2	hg19_genes_introns	16434995	16438187	7.27945545974025e-09
19	16436844	16437666	KLF2	hg19_genes_introns	16434995	16438187	7.27945545974025e-09
19	16437843	16438339	KLF2	hg19_genes_3UTRs	16434995	16438187	7.27945545974025e-09
X	77358666	77359665	PGK1	hg19_genes_promoters	77359304	77360836	7.8022553920855e-09
X	77356859	77360858	PGK1	hg19_genes_1to5kb	77359304	77360836	7.8022553920855e-09
X	77359838	77359902	PGK1	hg19_genes_cds	77359304	77360836	7.8022553920855e-09
X	77359666	77359837	PGK1	hg19_genes_5UTRs	77359304	77360836	7.8022553920855e-09
X	77359666	77359902	PGK1	hg19_genes_exons	77359304	77360836	7.8022553920855e-09
X	77359666	77359902	PGK1	hg19_genes_firstexons	77359304	77360836	7.8022553920855e-09
X	77359903	77365363	PGK1	hg19_genes_introns	77359304	77360836	7.8022553920855e-09
1	201617797	201618553	NAV1	hg19_genes_cds	201617772	201619900	9.00109507954568e-09
1	201617797	201618553	NAV1	hg19_genes_cds	201617772	201619900	9.00109507954568e-09
1	201617450	201617796	NAV1	hg19_genes_5UTRs	201617772	201619900	9.00109507954568e-09
1	201617450	201617796	NAV1	hg19_genes_5UTRs	201617772	201619900	9.00109507954568e-09
1	201617450	201618553	NAV1	hg19_genes_exons	201617772	201619900	9.00109507954568e-09
1	201617450	201618553	NAV1	hg19_genes_exons	201617772	201619900	9.00109507954568e-09
1	201617450	201618553	NAV1	hg19_genes_firstexons	201617772	201619900	9.00109507954568e-09
1	201617450	201618553	NAV1	hg19_genes_firstexons	201617772	201619900	9.00109507954568e-09
1	201618554	201681944	NAV1	hg19_genes_introns	201617772	201619900	9.00109507954568e-09
1	201618554	201681944	NAV1	hg19_genes_introns	201617772	201619900	9.00109507954568e-09
12	3939185	3982377	PARP11	hg19_genes_introns	3947951	3948555	1.51206062577259e-08
12	3939185	3973001	PARP11	hg19_genes_introns	3947951	3948555	1.51206062577259e-08
12	3939185	3982377	PARP11	hg19_genes_introns	3947951	3948555	1.51206062577259e-08
12	3939185	3982377	PARP11	hg19_genes_introns	3947951	3948555	1.51206062577259e-08
X	48366371	48367370	PORCN	hg19_genes_promoters	48366672	48367567	1.70469580393224e-08
X	48366371	48367370	PORCN	hg19_genes_promoters	48366672	48367567	1.70469580393224e-08
X	48366371	48367370	PORCN	hg19_genes_promoters	48366672	48367567	1.70469580393224e-08
X	48366371	48367370	PORCN	hg19_genes_promoters	48366672	48367567	1.70469580393224e-08
X	48366371	48367370	PORCN	hg19_genes_promoters	48366672	48367567	1.70469580393224e-08
X	48366371	48367370	PORCN	hg19_genes_promoters	48366672	48367567	1.70469580393224e-08
X	48367172	48368171	PORCN	hg19_genes_promoters	48366672	48367567	1.70469580393224e-08
X	48367172	48368171	PORCN	hg19_genes_promoters	48366672	48367567	1.70469580393224e-08
X	48363172	48367171	PORCN	hg19_genes_1to5kb	48366672	48367567	1.70469580393224e-08
X	48363172	48367171	PORCN	hg19_genes_1to5kb	48366672	48367567	1.70469580393224e-08
X	48367371	48367491	PORCN	hg19_genes_5UTRs	48366672	48367567	1.70469580393224e-08
X	48367371	48367491	PORCN	hg19_genes_5UTRs	48366672	48367567	1.70469580393224e-08
X	48367371	48367491	PORCN	hg19_genes_5UTRs	48366672	48367567	1.70469580393224e-08
X	48367371	48367491	PORCN	hg19_genes_5UTRs	48366672	48367567	1.70469580393224e-08
X	48367371	48367491	PORCN	hg19_genes_5UTRs	48366672	48367567	1.70469580393224e-08
X	48367371	48367491	PORCN	hg19_genes_5UTRs	48366672	48367567	1.70469580393224e-08
X	48367371	48367491	PORCN	hg19_genes_exons	48366672	48367567	1.70469580393224e-08
X	48367371	48367491	PORCN	hg19_genes_exons	48366672	48367567	1.70469580393224e-08
X	48367371	48367491	PORCN	hg19_genes_exons	48366672	48367567	1.70469580393224e-08
X	48367371	48367491	PORCN	hg19_genes_exons	48366672	48367567	1.70469580393224e-08
X	48367371	48367491	PORCN	hg19_genes_exons	48366672	48367567	1.70469580393224e-08
X	48367371	48367491	PORCN	hg19_genes_exons	48366672	48367567	1.70469580393224e-08
X	48367371	48367491	PORCN	hg19_genes_firstexons	48366672	48367567	1.70469580393224e-08
X	48367371	48367491	PORCN	hg19_genes_firstexons	48366672	48367567	1.70469580393224e-08
X	48367371	48367491	PORCN	hg19_genes_firstexons	48366672	48367567	1.70469580393224e-08
X	48367371	48367491	PORCN	hg19_genes_firstexons	48366672	48367567	1.70469580393224e-08
X	48367371	48367491	PORCN	hg19_genes_firstexons	48366672	48367567	1.70469580393224e-08
X	48367371	48367491	PORCN	hg19_genes_firstexons	48366672	48367567	1.70469580393224e-08
X	48367492	48367811	PORCN	hg19_genes_introns	48366672	48367567	1.70469580393224e-08
X	48367492	48368171	PORCN	hg19_genes_introns	48366672	48367567	1.70469580393224e-08
X	48367492	48368171	PORCN	hg19_genes_introns	48366672	48367567	1.70469580393224e-08
X	48367492	48368171	PORCN	hg19_genes_introns	48366672	48367567	1.70469580393224e-08
X	48367492	48368171	PORCN	hg19_genes_introns	48366672	48367567	1.70469580393224e-08
X	48367492	48367955	PORCN	hg19_genes_introns	48366672	48367567	1.70469580393224e-08
20	57427036	57428035	GNAS	hg19_genes_promoters	57425452	57427994	1.85478756215309e-08
20	57427036	57428035	GNAS	hg19_genes_promoters	57425452	57427994	1.85478756215309e-08
20	57425959	57426958	GNAS-AS1	hg19_genes_promoters	57425452	57427994	1.85478756215309e-08
20	57423036	57427035	GNAS	hg19_genes_1to5kb	57425452	57427994	1.85478756215309e-08
20	57423036	57427035	GNAS	hg19_genes_1to5kb	57425452	57427994	1.85478756215309e-08
20	57426959	57430958	GNAS-AS1	hg19_genes_1to5kb	57425452	57427994	1.85478756215309e-08
20	57425585	57425958	GNAS-AS1	hg19_genes_exons	57425452	57427994	1.85478756215309e-08
20	57425585	57425958	GNAS-AS1	hg19_genes_firstexons	57425452	57427994	1.85478756215309e-08
20	57415942	57470666	GNAS	hg19_genes_introns	57425452	57427994	1.85478756215309e-08
20	57415942	57470666	GNAS	hg19_genes_introns	57425452	57427994	1.85478756215309e-08
20	57416931	57470666	GNAS	hg19_genes_introns	57425452	57427994	1.85478756215309e-08
20	57423973	57425584	GNAS-AS1	hg19_genes_introns	57425452	57427994	1.85478756215309e-08
10	91596975	91600618	LINC00865	hg19_genes_exons	91596710	91598139	1.92827850677928e-08
10	91596975	91600618	LINC00865	hg19_genes_exons	91596710	91598139	1.92827850677928e-08
10	91595015	91596974	LINC00865	hg19_genes_introns	91596710	91598139	1.92827850677928e-08
10	91595015	91596974	LINC00865	hg19_genes_introns	91596710	91598139	1.92827850677928e-08
11	2020066	2024065	H19	hg19_genes_1to5kb	2023121	2024427	2.41192403532406e-08
11	2020066	2024065	H19	hg19_genes_1to5kb	2023121	2024427	2.41192403532406e-08
11	2020066	2024065	H19	hg19_genes_1to5kb	2023121	2024427	2.41192403532406e-08
X	117628872	117629871	DOCK11	hg19_genes_promoters	117629780	117631154	3.13250293530293e-08
X	117629935	117630036	DOCK11	hg19_genes_cds	117629780	117631154	3.13250293530293e-08
X	117629872	117629934	DOCK11	hg19_genes_5UTRs	117629780	117631154	3.13250293530293e-08
X	117629872	117630036	DOCK11	hg19_genes_exons	117629780	117631154	3.13250293530293e-08
X	117629872	117630036	DOCK11	hg19_genes_firstexons	117629780	117631154	3.13250293530293e-08
X	117630037	117676687	DOCK11	hg19_genes_introns	117629780	117631154	3.13250293530293e-08
14	24475218	24476217	DHRS4L1	hg19_genes_promoters	24475869	24476719	3.15577629600783e-08
14	24475218	24476217	DHRS4L1	hg19_genes_promoters	24475869	24476719	3.15577629600783e-08
14	24475218	24476217	DHRS4L1	hg19_genes_promoters	24475869	24476719	3.15577629600783e-08
14	24476218	24476670	DHRS4L1	hg19_genes_5UTRs	24475869	24476719	3.15577629600783e-08
14	24476218	24476670	DHRS4L1	hg19_genes_exons	24475869	24476719	3.15577629600783e-08
14	24476218	24476670	DHRS4L1	hg19_genes_exons	24475869	24476719	3.15577629600783e-08
14	24476218	24476670	DHRS4L1	hg19_genes_exons	24475869	24476719	3.15577629600783e-08
14	24476218	24476670	DHRS4L1	hg19_genes_firstexons	24475869	24476719	3.15577629600783e-08
14	24476218	24476670	DHRS4L1	hg19_genes_firstexons	24475869	24476719	3.15577629600783e-08
14	24476218	24476670	DHRS4L1	hg19_genes_firstexons	24475869	24476719	3.15577629600783e-08
14	24439542	24506951	DHRS4L1	hg19_genes_introns	24475869	24476719	3.15577629600783e-08
14	24470294	24517885	DHRS4L2	hg19_genes_introns	24475869	24476719	3.15577629600783e-08
14	24476671	24507615	DHRS4L1	hg19_genes_introns	24475869	24476719	3.15577629600783e-08
14	24476671	24506951	DHRS4L1	hg19_genes_introns	24475869	24476719	3.15577629600783e-08
14	24476671	24517885	DHRS4L1	hg19_genes_introns	24475869	24476719	3.15577629600783e-08
X	64886511	64887510	MSN	hg19_genes_promoters	64887351	64888466	3.37937807653243e-08
X	64887709	64887720	MSN	hg19_genes_cds	64887351	64888466	3.37937807653243e-08
X	64887511	64887708	MSN	hg19_genes_5UTRs	64887351	64888466	3.37937807653243e-08
X	64887511	64887720	MSN	hg19_genes_exons	64887351	64888466	3.37937807653243e-08
X	64887511	64887720	MSN	hg19_genes_firstexons	64887351	64888466	3.37937807653243e-08
X	64887721	64936679	MSN	hg19_genes_introns	64887351	64888466	3.37937807653243e-08
20	57463180	57464179	GNAS	hg19_genes_promoters	57462798	57465761	6.92828210742324e-08
20	57465426	57466425	GNAS	hg19_genes_promoters	57462798	57465761	6.92828210742324e-08
20	57465426	57466425	GNAS	hg19_genes_promoters	57462798	57465761	6.92828210742324e-08
20	57465426	57466425	GNAS	hg19_genes_promoters	57462798	57465761	6.92828210742324e-08
20	57465426	57466425	GNAS	hg19_genes_promoters	57462798	57465761	6.92828210742324e-08
20	57459180	57463179	GNAS	hg19_genes_1to5kb	57462798	57465761	6.92828210742324e-08
20	57461426	57465425	GNAS	hg19_genes_1to5kb	57462798	57465761	6.92828210742324e-08
20	57461426	57465425	GNAS	hg19_genes_1to5kb	57462798	57465761	6.92828210742324e-08
20	57461426	57465425	GNAS	hg19_genes_1to5kb	57462798	57465761	6.92828210742324e-08
20	57461426	57465425	GNAS	hg19_genes_1to5kb	57462798	57465761	6.92828210742324e-08
20	57464180	57464408	GNAS	hg19_genes_5UTRs	57462798	57465761	6.92828210742324e-08
20	57464180	57464408	GNAS	hg19_genes_exons	57462798	57465761	6.92828210742324e-08
20	57464180	57464408	GNAS	hg19_genes_firstexons	57462798	57465761	6.92828210742324e-08
20	57415942	57470666	GNAS	hg19_genes_introns	57462798	57465761	6.92828210742324e-08
20	57415942	57470666	GNAS	hg19_genes_introns	57462798	57465761	6.92828210742324e-08
20	57416931	57470666	GNAS	hg19_genes_introns	57462798	57465761	6.92828210742324e-08
20	57431269	57470666	GNAS	hg19_genes_introns	57462798	57465761	6.92828210742324e-08
20	57430389	57470666	GNAS	hg19_genes_introns	57462798	57465761	6.92828210742324e-08
20	57464409	57470666	GNAS	hg19_genes_introns	57462798	57465761	6.92828210742324e-08
6	10718148	10722147	TMEM14C	hg19_genes_1to5kb	10720106	10721217	9.14348756146224e-08
6	10718148	10722147	TMEM14C	hg19_genes_1to5kb	10720106	10721217	9.14348756146224e-08
6	10718148	10722147	TMEM14C	hg19_genes_1to5kb	10720106	10721217	9.14348756146224e-08
15	31775497	31776927	OTUD7A	hg19_genes_cds	31774773	31776925	1.67509331223583e-07
15	31775497	31776927	OTUD7A	hg19_genes_cds	31774773	31776925	1.67509331223583e-07
15	31775329	31776927	OTUD7A	hg19_genes_exons	31774773	31776925	1.67509331223583e-07
15	31775329	31776927	OTUD7A	hg19_genes_exons	31774773	31776925	1.67509331223583e-07
15	31775329	31775496	OTUD7A	hg19_genes_3UTRs	31774773	31776925	1.67509331223583e-07
15	31775329	31775496	OTUD7A	hg19_genes_3UTRs	31774773	31776925	1.67509331223583e-07
13	48878186	48934152	RB1	hg19_genes_introns	48891898	48894689	2.39996653303313e-07
13	48881543	48916734	RB1	hg19_genes_introns	48891898	48894689	2.39996653303313e-07
11	2721229	2722228	KCNQ1OT1	hg19_genes_promoters	2719956	2722785	2.60719001000267e-07
11	2722229	2726228	KCNQ1OT1	hg19_genes_1to5kb	2719956	2722785	2.60719001000267e-07
11	2629558	2721228	KCNQ1OT1	hg19_genes_exons	2719956	2722785	2.60719001000267e-07
11	2629558	2721228	KCNQ1OT1	hg19_genes_firstexons	2719956	2722785	2.60719001000267e-07
11	2683312	2790073	KCNQ1	hg19_genes_introns	2719956	2722785	2.60719001000267e-07
11	2683312	2790073	KCNQ1	hg19_genes_introns	2719956	2722785	2.60719001000267e-07
11	2683312	2790073	KCNQ1	hg19_genes_introns	2719956	2722785	2.60719001000267e-07
X	152864633	152865632	CCNQ	hg19_genes_promoters	152863911	152865380	2.67957864757924e-07
X	152864633	152865632	CCNQ	hg19_genes_promoters	152863911	152865380	2.67957864757924e-07
X	152864483	152864521	CCNQ	hg19_genes_cds	152863911	152865380	2.67957864757924e-07
X	152864420	152864480	CCNQ	hg19_genes_cds	152863911	152865380	2.67957864757924e-07
X	152864483	152864521	CCNQ	hg19_genes_cds	152863911	152865380	2.67957864757924e-07
X	152864420	152864480	CCNQ	hg19_genes_cds	152863911	152865380	2.67957864757924e-07
X	152864522	152864632	CCNQ	hg19_genes_5UTRs	152863911	152865380	2.67957864757924e-07
X	152864522	152864632	CCNQ	hg19_genes_5UTRs	152863911	152865380	2.67957864757924e-07
X	152864483	152864632	CCNQ	hg19_genes_exons	152863911	152865380	2.67957864757924e-07
X	152864420	152864480	CCNQ	hg19_genes_exons	152863911	152865380	2.67957864757924e-07
X	152864483	152864632	CCNQ	hg19_genes_exons	152863911	152865380	2.67957864757924e-07
X	152864420	152864480	CCNQ	hg19_genes_exons	152863911	152865380	2.67957864757924e-07
X	152864483	152864632	CCNQ	hg19_genes_firstexons	152863911	152865380	2.67957864757924e-07
X	152864483	152864632	CCNQ	hg19_genes_firstexons	152863911	152865380	2.67957864757924e-07
X	152861646	152864419	CCNQ	hg19_genes_introns	152863911	152865380	2.67957864757924e-07
X	152864481	152864482	CCNQ	hg19_genes_introns	152863911	152865380	2.67957864757924e-07
X	152861646	152864419	CCNQ	hg19_genes_introns	152863911	152865380	2.67957864757924e-07
X	152864481	152864482	CCNQ	hg19_genes_introns	152863911	152865380	2.67957864757924e-07
X	39937223	40036259	BCOR	hg19_genes_introns	40003628	40007430	2.97749673161972e-07
X	39937223	40036259	BCOR	hg19_genes_introns	40003628	40007430	2.97749673161972e-07
14	105995172	105996131	TMEM121	hg19_genes_cds	105994931	105996749	3.05608443266912e-07
14	105995059	105995171	TMEM121	hg19_genes_5UTRs	105994931	105996749	3.05608443266912e-07
14	105995059	105996539	TMEM121	hg19_genes_exons	105994931	105996749	3.05608443266912e-07
14	105992991	105995058	TMEM121	hg19_genes_introns	105994931	105996749	3.05608443266912e-07
14	105996132	105996539	TMEM121	hg19_genes_3UTRs	105994931	105996749	3.05608443266912e-07
19	18543783	18543853	SSBP4	hg19_genes_cds	18543829	18544656	3.16728908279924e-07
19	18543945	18544023	SSBP4	hg19_genes_cds	18543829	18544656	3.16728908279924e-07
19	18544395	18544423	SSBP4	hg19_genes_cds	18543829	18544656	3.16728908279924e-07
19	18544520	18544627	SSBP4	hg19_genes_cds	18543829	18544656	3.16728908279924e-07
19	18543783	18543853	SSBP4	hg19_genes_cds	18543829	18544656	3.16728908279924e-07
19	18543945	18544023	SSBP4	hg19_genes_cds	18543829	18544656	3.16728908279924e-07
19	18544395	18544423	SSBP4	hg19_genes_cds	18543829	18544656	3.16728908279924e-07
19	18544520	18544627	SSBP4	hg19_genes_cds	18543829	18544656	3.16728908279924e-07
19	18543783	18543853	SSBP4	hg19_genes_exons	18543829	18544656	3.16728908279924e-07
19	18543945	18544023	SSBP4	hg19_genes_exons	18543829	18544656	3.16728908279924e-07
19	18544395	18544423	SSBP4	hg19_genes_exons	18543829	18544656	3.16728908279924e-07
19	18544520	18544627	SSBP4	hg19_genes_exons	18543829	18544656	3.16728908279924e-07
19	18543783	18543853	SSBP4	hg19_genes_exons	18543829	18544656	3.16728908279924e-07
19	18543945	18544023	SSBP4	hg19_genes_exons	18543829	18544656	3.16728908279924e-07
19	18544395	18544423	SSBP4	hg19_genes_exons	18543829	18544656	3.16728908279924e-07
19	18544520	18544627	SSBP4	hg19_genes_exons	18543829	18544656	3.16728908279924e-07
19	18543854	18543944	SSBP4	hg19_genes_introns	18543829	18544656	3.16728908279924e-07
19	18544024	18544394	SSBP4	hg19_genes_introns	18543829	18544656	3.16728908279924e-07
19	18544424	18544519	SSBP4	hg19_genes_introns	18543829	18544656	3.16728908279924e-07
19	18544628	18545026	SSBP4	hg19_genes_introns	18543829	18544656	3.16728908279924e-07
19	18543854	18543944	SSBP4	hg19_genes_introns	18543829	18544656	3.16728908279924e-07
19	18544024	18544394	SSBP4	hg19_genes_introns	18543829	18544656	3.16728908279924e-07
19	18544424	18544519	SSBP4	hg19_genes_introns	18543829	18544656	3.16728908279924e-07
19	18544628	18545026	SSBP4	hg19_genes_introns	18543829	18544656	3.16728908279924e-07
2	9613670	9614669	IAH1	hg19_genes_promoters	9613710	9614657	3.27225731533487e-07
2	9613670	9614669	IAH1	hg19_genes_promoters	9613710	9614657	3.27225731533487e-07
2	9613670	9614669	IAH1	hg19_genes_promoters	9613710	9614657	3.27225731533487e-07
2	9613670	9614669	IAH1	hg19_genes_promoters	9613710	9614657	3.27225731533487e-07
8	141034177	141231557	TRAPPC9	hg19_genes_introns	141107575	141111080	3.27538645619427e-07
8	141034177	141231557	TRAPPC9	hg19_genes_introns	141107575	141111080	3.27538645619427e-07
8	141034177	141231557	TRAPPC9	hg19_genes_introns	141107575	141111080	3.27538645619427e-07
8	141034177	141231557	TRAPPC9	hg19_genes_introns	141107575	141111080	3.27538645619427e-07
5	28926977	28927420	LSP1P3	hg19_genes_exons	28927376	28928817	3.89769513911772e-07
5	28926977	28927420	LSP1P3	hg19_genes_firstexons	28927376	28928817	3.89769513911772e-07
18	77917654	77918489	PARD6G	hg19_genes_cds	77917415	77918588	4.00526879333739e-07
18	77915117	77918489	PARD6G	hg19_genes_exons	77917415	77918588	4.00526879333739e-07
18	77906138	77920398	PARD6G-AS1	hg19_genes_introns	77917415	77918588	4.00526879333739e-07
18	77906138	77933762	PARD6G-AS1	hg19_genes_introns	77917415	77918588	4.00526879333739e-07
18	77918490	77960592	PARD6G	hg19_genes_introns	77917415	77918588	4.00526879333739e-07
18	77915117	77917653	PARD6G	hg19_genes_3UTRs	77917415	77918588	4.00526879333739e-07
12	52214236	52216197	FIGNL2	hg19_genes_cds	52213900	52216337	5.0974390444462e-07
12	52216198	52216208	FIGNL2	hg19_genes_5UTRs	52213900	52216337	5.0974390444462e-07
12	52211676	52216208	FIGNL2	hg19_genes_exons	52213900	52216337	5.0974390444462e-07
12	52216209	52225540	FIGNL2	hg19_genes_introns	52213900	52216337	5.0974390444462e-07
12	52211676	52214235	FIGNL2	hg19_genes_3UTRs	52213900	52216337	5.0974390444462e-07
X	48814894	48815893	OTUD5	hg19_genes_promoters	48813919	48815893	5.51879183959067e-07
X	48814894	48815893	OTUD5	hg19_genes_promoters	48813919	48815893	5.51879183959067e-07
X	48814894	48815893	OTUD5	hg19_genes_promoters	48813919	48815893	5.51879183959067e-07
X	48815649	48816648	OTUD5	hg19_genes_promoters	48813919	48815893	5.51879183959067e-07
X	48814239	48814832	OTUD5	hg19_genes_cds	48813919	48815893	5.51879183959067e-07
X	48814239	48814832	OTUD5	hg19_genes_cds	48813919	48815893	5.51879183959067e-07
X	48814239	48814832	OTUD5	hg19_genes_cds	48813919	48815893	5.51879183959067e-07
X	48814833	48814893	OTUD5	hg19_genes_5UTRs	48813919	48815893	5.51879183959067e-07
X	48814833	48814893	OTUD5	hg19_genes_5UTRs	48813919	48815893	5.51879183959067e-07
X	48814833	48814893	OTUD5	hg19_genes_5UTRs	48813919	48815893	5.51879183959067e-07
X	48815494	48815648	OTUD5	hg19_genes_5UTRs	48813919	48815893	5.51879183959067e-07
X	48814239	48814893	OTUD5	hg19_genes_exons	48813919	48815893	5.51879183959067e-07
X	48814239	48814893	OTUD5	hg19_genes_exons	48813919	48815893	5.51879183959067e-07
X	48814239	48814893	OTUD5	hg19_genes_exons	48813919	48815893	5.51879183959067e-07
X	48815494	48815648	OTUD5	hg19_genes_exons	48813919	48815893	5.51879183959067e-07
X	48814239	48814893	OTUD5	hg19_genes_firstexons	48813919	48815893	5.51879183959067e-07
X	48814239	48814893	OTUD5	hg19_genes_firstexons	48813919	48815893	5.51879183959067e-07
X	48814239	48814893	OTUD5	hg19_genes_firstexons	48813919	48815893	5.51879183959067e-07
X	48815494	48815648	OTUD5	hg19_genes_firstexons	48813919	48815893	5.51879183959067e-07
X	48801545	48814238	OTUD5	hg19_genes_introns	48813919	48815893	5.51879183959067e-07
X	48801545	48814238	OTUD5	hg19_genes_introns	48813919	48815893	5.51879183959067e-07
X	48801545	48814238	OTUD5	hg19_genes_introns	48813919	48815893	5.51879183959067e-07
X	48801545	48815493	OTUD5	hg19_genes_introns	48813919	48815893	5.51879183959067e-07
7	50850265	50851264	GRB10	hg19_genes_promoters	50849096	50851051	5.53626575993778e-07
7	50850265	50851264	GRB10	hg19_genes_promoters	50849096	50851051	5.53626575993778e-07
7	50850121	50850264	GRB10	hg19_genes_5UTRs	50849096	50851051	5.53626575993778e-07
7	50850121	50850264	GRB10	hg19_genes_5UTRs	50849096	50851051	5.53626575993778e-07
7	50850121	50850264	GRB10	hg19_genes_exons	50849096	50851051	5.53626575993778e-07
7	50850121	50850264	GRB10	hg19_genes_exons	50849096	50851051	5.53626575993778e-07
7	50850121	50850264	GRB10	hg19_genes_firstexons	50849096	50851051	5.53626575993778e-07
7	50850121	50850264	GRB10	hg19_genes_firstexons	50849096	50851051	5.53626575993778e-07
7	50848434	50850120	GRB10	hg19_genes_introns	50849096	50851051	5.53626575993778e-07
7	50823754	50850120	GRB10	hg19_genes_introns	50849096	50851051	5.53626575993778e-07
7	50823754	50860138	GRB10	hg19_genes_introns	50849096	50851051	5.53626575993778e-07
7	50823754	50860920	GRB10	hg19_genes_introns	50849096	50851051	5.53626575993778e-07
2	113190959	113191030	RGPD8	hg19_genes_cds	113190236	113191088	8.48726081200583e-07
2	113190959	113191030	RGPD8	hg19_genes_cds	113190236	113191088	8.48726081200583e-07
2	113191031	113191222	RGPD8	hg19_genes_5UTRs	113190236	113191088	8.48726081200583e-07
2	113191031	113191222	RGPD8	hg19_genes_5UTRs	113190236	113191088	8.48726081200583e-07
2	113190959	113191222	RGPD8	hg19_genes_exons	113190236	113191088	8.48726081200583e-07
2	113190959	113191222	RGPD8	hg19_genes_exons	113190236	113191088	8.48726081200583e-07
2	113190959	113191222	RGPD8	hg19_genes_firstexons	113190236	113191088	8.48726081200583e-07
2	113190959	113191222	RGPD8	hg19_genes_firstexons	113190236	113191088	8.48726081200583e-07
2	113181885	113190958	RGPD8	hg19_genes_introns	113190236	113191088	8.48726081200583e-07
2	113181885	113191198	RGPD8	hg19_genes_introns	113190236	113191088	8.48726081200583e-07
2	113181885	113190958	RGPD8	hg19_genes_introns	113190236	113191088	8.48726081200583e-07
2	113956317	113956461	PSD4	hg19_genes_cds	113956168	113957041	9.96446462203114e-07
2	113956660	113956803	PSD4	hg19_genes_cds	113956168	113957041	9.96446462203114e-07
2	113956317	113956461	PSD4	hg19_genes_cds	113956168	113957041	9.96446462203114e-07
2	113956660	113956803	PSD4	hg19_genes_cds	113956168	113957041	9.96446462203114e-07
2	113956317	113956461	PSD4	hg19_genes_cds	113956168	113957041	9.96446462203114e-07
2	113956660	113956803	PSD4	hg19_genes_cds	113956168	113957041	9.96446462203114e-07
2	113956317	113956461	PSD4	hg19_genes_cds	113956168	113957041	9.96446462203114e-07
2	113956660	113956803	PSD4	hg19_genes_cds	113956168	113957041	9.96446462203114e-07
2	113956317	113956461	PSD4	hg19_genes_cds	113956168	113957041	9.96446462203114e-07
2	113956660	113956803	PSD4	hg19_genes_cds	113956168	113957041	9.96446462203114e-07
2	113956317	113956461	PSD4	hg19_genes_cds	113956168	113957041	9.96446462203114e-07
2	113956660	113956803	PSD4	hg19_genes_cds	113956168	113957041	9.96446462203114e-07
2	113956330	113956803	PSD4	hg19_genes_cds	113956168	113957041	9.96446462203114e-07
2	113956135	113956329	PSD4	hg19_genes_5UTRs	113956168	113957041	9.96446462203114e-07
2	113956317	113956461	PSD4	hg19_genes_exons	113956168	113957041	9.96446462203114e-07
2	113956660	113956803	PSD4	hg19_genes_exons	113956168	113957041	9.96446462203114e-07
2	113956317	113956461	PSD4	hg19_genes_exons	113956168	113957041	9.96446462203114e-07
2	113956660	113956803	PSD4	hg19_genes_exons	113956168	113957041	9.96446462203114e-07
2	113956317	113956461	PSD4	hg19_genes_exons	113956168	113957041	9.96446462203114e-07
2	113956660	113956803	PSD4	hg19_genes_exons	113956168	113957041	9.96446462203114e-07
2	113956317	113956461	PSD4	hg19_genes_exons	113956168	113957041	9.96446462203114e-07
2	113956660	113956803	PSD4	hg19_genes_exons	113956168	113957041	9.96446462203114e-07
2	113956317	113956461	PSD4	hg19_genes_exons	113956168	113957041	9.96446462203114e-07
2	113956660	113956803	PSD4	hg19_genes_exons	113956168	113957041	9.96446462203114e-07
2	113956317	113956461	PSD4	hg19_genes_exons	113956168	113957041	9.96446462203114e-07
2	113956660	113956803	PSD4	hg19_genes_exons	113956168	113957041	9.96446462203114e-07
2	113956135	113956803	PSD4	hg19_genes_exons	113956168	113957041	9.96446462203114e-07
2	113956135	113956803	PSD4	hg19_genes_firstexons	113956168	113957041	9.96446462203114e-07
2	113955491	113956316	PSD4	hg19_genes_introns	113956168	113957041	9.96446462203114e-07
2	113956462	113956659	PSD4	hg19_genes_introns	113956168	113957041	9.96446462203114e-07
2	113956804	113958734	PSD4	hg19_genes_introns	113956168	113957041	9.96446462203114e-07
2	113955491	113956316	PSD4	hg19_genes_introns	113956168	113957041	9.96446462203114e-07
2	113956462	113956659	PSD4	hg19_genes_introns	113956168	113957041	9.96446462203114e-07
2	113956804	113958734	PSD4	hg19_genes_introns	113956168	113957041	9.96446462203114e-07
2	113955491	113956316	PSD4	hg19_genes_introns	113956168	113957041	9.96446462203114e-07
2	113956462	113956659	PSD4	hg19_genes_introns	113956168	113957041	9.96446462203114e-07
2	113956804	113958734	PSD4	hg19_genes_introns	113956168	113957041	9.96446462203114e-07
2	113955491	113956316	PSD4	hg19_genes_introns	113956168	113957041	9.96446462203114e-07
2	113956462	113956659	PSD4	hg19_genes_introns	113956168	113957041	9.96446462203114e-07
2	113956804	113958734	PSD4	hg19_genes_introns	113956168	113957041	9.96446462203114e-07
2	113955491	113956316	PSD4	hg19_genes_introns	113956168	113957041	9.96446462203114e-07
2	113956462	113956659	PSD4	hg19_genes_introns	113956168	113957041	9.96446462203114e-07
2	113956804	113958734	PSD4	hg19_genes_introns	113956168	113957041	9.96446462203114e-07
2	113955491	113956316	PSD4	hg19_genes_introns	113956168	113957041	9.96446462203114e-07
2	113956462	113956659	PSD4	hg19_genes_introns	113956168	113957041	9.96446462203114e-07
2	113956804	113958734	PSD4	hg19_genes_introns	113956168	113957041	9.96446462203114e-07
2	113956804	113958734	PSD4	hg19_genes_introns	113956168	113957041	9.96446462203114e-07
3	85553209	85554208	CADM2	hg19_genes_promoters	85553181	85554452	1.05259232060835e-06
3	85553209	85554208	CADM2	hg19_genes_promoters	85553181	85554452	1.05259232060835e-06
3	85553209	85554208	CADM2	hg19_genes_promoters	85553181	85554452	1.05259232060835e-06
3	85553209	85554208	CADM2	hg19_genes_promoters	85553181	85554452	1.05259232060835e-06
3	85549209	85553208	CADM2	hg19_genes_1to5kb	85553181	85554452	1.05259232060835e-06
3	85549209	85553208	CADM2	hg19_genes_1to5kb	85553181	85554452	1.05259232060835e-06
3	85549209	85553208	CADM2	hg19_genes_1to5kb	85553181	85554452	1.05259232060835e-06
3	85549209	85553208	CADM2	hg19_genes_1to5kb	85553181	85554452	1.05259232060835e-06
3	85554209	85554400	CADM2	hg19_genes_5UTRs	85553181	85554452	1.05259232060835e-06
3	85554209	85554400	CADM2	hg19_genes_5UTRs	85553181	85554452	1.05259232060835e-06
3	85554209	85554400	CADM2	hg19_genes_5UTRs	85553181	85554452	1.05259232060835e-06
3	85554209	85554400	CADM2	hg19_genes_5UTRs	85553181	85554452	1.05259232060835e-06
3	85554209	85554400	CADM2	hg19_genes_exons	85553181	85554452	1.05259232060835e-06
3	85554209	85554400	CADM2	hg19_genes_exons	85553181	85554452	1.05259232060835e-06
3	85554209	85554400	CADM2	hg19_genes_exons	85553181	85554452	1.05259232060835e-06
3	85554209	85554400	CADM2	hg19_genes_exons	85553181	85554452	1.05259232060835e-06
3	85554209	85554400	CADM2	hg19_genes_firstexons	85553181	85554452	1.05259232060835e-06
3	85554209	85554400	CADM2	hg19_genes_firstexons	85553181	85554452	1.05259232060835e-06
3	85554209	85554400	CADM2	hg19_genes_firstexons	85553181	85554452	1.05259232060835e-06
3	85554209	85554400	CADM2	hg19_genes_firstexons	85553181	85554452	1.05259232060835e-06
3	85008820	85851196	CADM2	hg19_genes_introns	85553181	85554452	1.05259232060835e-06
3	85008820	85775671	CADM2	hg19_genes_introns	85553181	85554452	1.05259232060835e-06
3	85554401	85561006	CADM2	hg19_genes_introns	85553181	85554452	1.05259232060835e-06
3	85554401	85561006	CADM2	hg19_genes_introns	85553181	85554452	1.05259232060835e-06
3	85554401	85561006	CADM2	hg19_genes_introns	85553181	85554452	1.05259232060835e-06
3	85554401	85561006	CADM2	hg19_genes_introns	85553181	85554452	1.05259232060835e-06
6	117869070	117869602	DCBLD1	hg19_genes_cds	117868714	117869810	1.10326006631744e-06
6	117869070	117870960	DCBLD1	hg19_genes_exons	117868714	117869810	1.10326006631744e-06
6	117869070	117870960	DCBLD1	hg19_genes_exons	117868714	117869810	1.10326006631744e-06
6	117866761	117869069	DCBLD1	hg19_genes_introns	117868714	117869810	1.10326006631744e-06
6	117866761	117890782	DCBLD1	hg19_genes_introns	117868714	117869810	1.10326006631744e-06
6	117866761	117869069	DCBLD1	hg19_genes_introns	117868714	117869810	1.10326006631744e-06
6	117642558	117888016	GOPC	hg19_genes_introns	117868714	117869810	1.10326006631744e-06
6	117869070	117870960	DCBLD1	hg19_genes_3UTRs	117868714	117869810	1.10326006631744e-06
6	117869603	117870960	DCBLD1	hg19_genes_3UTRs	117868714	117869810	1.10326006631744e-06
X	109561381	109562380	AMMECR1	hg19_genes_promoters	109560411	109561528	1.12325168154012e-06
X	109561381	109562380	AMMECR1	hg19_genes_promoters	109560411	109561528	1.12325168154012e-06
X	109560827	109561299	AMMECR1	hg19_genes_cds	109560411	109561528	1.12325168154012e-06
X	109560827	109561299	AMMECR1	hg19_genes_cds	109560411	109561528	1.12325168154012e-06
X	109560827	109560930	AMMECR1	hg19_genes_cds	109560411	109561528	1.12325168154012e-06
X	109561300	109561380	AMMECR1	hg19_genes_5UTRs	109560411	109561528	1.12325168154012e-06
X	109561300	109561380	AMMECR1	hg19_genes_5UTRs	109560411	109561528	1.12325168154012e-06
X	109560931	109561077	AMMECR1	hg19_genes_5UTRs	109560411	109561528	1.12325168154012e-06
X	109560827	109561380	AMMECR1	hg19_genes_exons	109560411	109561528	1.12325168154012e-06
X	109560827	109561380	AMMECR1	hg19_genes_exons	109560411	109561528	1.12325168154012e-06
X	109560827	109561077	AMMECR1	hg19_genes_exons	109560411	109561528	1.12325168154012e-06
X	109560827	109561380	AMMECR1	hg19_genes_firstexons	109560411	109561528	1.12325168154012e-06
X	109560827	109561380	AMMECR1	hg19_genes_firstexons	109560411	109561528	1.12325168154012e-06
X	109507828	109560826	AMMECR1	hg19_genes_introns	109560411	109561528	1.12325168154012e-06
X	109459861	109560826	AMMECR1	hg19_genes_introns	109560411	109561528	1.12325168154012e-06
X	109507828	109560826	AMMECR1	hg19_genes_introns	109560411	109561528	1.12325168154012e-06
X	109561078	109669885	AMMECR1	hg19_genes_introns	109560411	109561528	1.12325168154012e-06
X	134232734	134233733	SMIM10L2B	hg19_genes_promoters	134231967	134233716	1.18323039995787e-06
X	134232063	134232733	SMIM10L2B	hg19_genes_exons	134231967	134233716	1.18323039995787e-06
X	134232063	134232733	SMIM10L2B	hg19_genes_firstexons	134231967	134233716	1.18323039995787e-06
X	134231152	134232062	SMIM10L2B	hg19_genes_introns	134231967	134233716	1.18323039995787e-06
X	12808474	12809473	PRPS2	hg19_genes_promoters	12808850	12810722	1.19928373096516e-06
X	12808474	12809473	PRPS2	hg19_genes_promoters	12808850	12810722	1.19928373096516e-06
X	12809617	12809738	PRPS2	hg19_genes_cds	12808850	12810722	1.19928373096516e-06
X	12809617	12809738	PRPS2	hg19_genes_cds	12808850	12810722	1.19928373096516e-06
X	12809474	12809616	PRPS2	hg19_genes_5UTRs	12808850	12810722	1.19928373096516e-06
X	12809474	12809616	PRPS2	hg19_genes_5UTRs	12808850	12810722	1.19928373096516e-06
X	12809474	12809738	PRPS2	hg19_genes_exons	12808850	12810722	1.19928373096516e-06
X	12809474	12809738	PRPS2	hg19_genes_exons	12808850	12810722	1.19928373096516e-06
X	12809474	12809738	PRPS2	hg19_genes_firstexons	12808850	12810722	1.19928373096516e-06
X	12809474	12809738	PRPS2	hg19_genes_firstexons	12808850	12810722	1.19928373096516e-06
X	12809739	12817325	PRPS2	hg19_genes_introns	12808850	12810722	1.19928373096516e-06
X	12809739	12817325	PRPS2	hg19_genes_introns	12808850	12810722	1.19928373096516e-06
16	87903101	87904100	SLC7A5	hg19_genes_promoters	87903059	87905313	1.22439051885012e-06
16	87904101	87908100	SLC7A5	hg19_genes_1to5kb	87903059	87905313	1.22439051885012e-06
16	87903029	87903100	SLC7A5	hg19_genes_5UTRs	87903059	87905313	1.22439051885012e-06
16	87902491	87903100	SLC7A5	hg19_genes_exons	87903059	87905313	1.22439051885012e-06
16	87902491	87903100	SLC7A5	hg19_genes_firstexons	87903059	87905313	1.22439051885012e-06
X	47076528	47077527	CDK16	hg19_genes_promoters	47076497	47078671	1.30916179673646e-06
X	47077076	47078075	CDK16	hg19_genes_promoters	47076497	47078671	1.30916179673646e-06
X	47077076	47078075	CDK16	hg19_genes_promoters	47076497	47078671	1.30916179673646e-06
X	47077076	47078075	CDK16	hg19_genes_promoters	47076497	47078671	1.30916179673646e-06
X	47072528	47076527	CDK16	hg19_genes_1to5kb	47076497	47078671	1.30916179673646e-06
X	47073076	47077075	CDK16	hg19_genes_1to5kb	47076497	47078671	1.30916179673646e-06
X	47073076	47077075	CDK16	hg19_genes_1to5kb	47076497	47078671	1.30916179673646e-06
X	47073076	47077075	CDK16	hg19_genes_1to5kb	47076497	47078671	1.30916179673646e-06
X	47077417	47081416	CDK16	hg19_genes_1to5kb	47076497	47078671	1.30916179673646e-06
X	47078052	47078063	CDK16	hg19_genes_cds	47076497	47078671	1.30916179673646e-06
X	47077528	47078051	CDK16	hg19_genes_5UTRs	47076497	47078671	1.30916179673646e-06
X	47078076	47078504	CDK16	hg19_genes_5UTRs	47076497	47078671	1.30916179673646e-06
X	47078076	47078504	CDK16	hg19_genes_5UTRs	47076497	47078671	1.30916179673646e-06
X	47078076	47078504	CDK16	hg19_genes_5UTRs	47076497	47078671	1.30916179673646e-06
X	47077528	47078063	CDK16	hg19_genes_exons	47076497	47078671	1.30916179673646e-06
X	47078076	47078504	CDK16	hg19_genes_exons	47076497	47078671	1.30916179673646e-06
X	47078076	47078504	CDK16	hg19_genes_exons	47076497	47078671	1.30916179673646e-06
X	47078076	47078504	CDK16	hg19_genes_exons	47076497	47078671	1.30916179673646e-06
X	47077528	47078063	CDK16	hg19_genes_firstexons	47076497	47078671	1.30916179673646e-06
X	47078076	47078504	CDK16	hg19_genes_firstexons	47076497	47078671	1.30916179673646e-06
X	47078076	47078504	CDK16	hg19_genes_firstexons	47076497	47078671	1.30916179673646e-06
X	47078076	47078504	CDK16	hg19_genes_firstexons	47076497	47078671	1.30916179673646e-06
X	47078064	47082950	CDK16	hg19_genes_introns	47076497	47078671	1.30916179673646e-06
X	47078505	47082950	CDK16	hg19_genes_introns	47076497	47078671	1.30916179673646e-06
X	47078505	47082950	CDK16	hg19_genes_introns	47076497	47078671	1.30916179673646e-06
X	47078505	47082950	CDK16	hg19_genes_introns	47076497	47078671	1.30916179673646e-06
X	83442944	83443943	RPS6KA6	hg19_genes_promoters	83441752	83443724	1.4046646867026e-06
X	83442944	83443943	RPS6KA6	hg19_genes_promoters	83441752	83443724	1.4046646867026e-06
X	83442944	83443943	RPS6KA6	hg19_genes_promoters	83441752	83443724	1.4046646867026e-06
X	83442827	83442907	RPS6KA6	hg19_genes_cds	83441752	83443724	1.4046646867026e-06
X	83442908	83442943	RPS6KA6	hg19_genes_5UTRs	83441752	83443724	1.4046646867026e-06
X	83442827	83442943	RPS6KA6	hg19_genes_5UTRs	83441752	83443724	1.4046646867026e-06
X	83441771	83441882	RPS6KA6	hg19_genes_5UTRs	83441752	83443724	1.4046646867026e-06
X	83442827	83442943	RPS6KA6	hg19_genes_5UTRs	83441752	83443724	1.4046646867026e-06
X	83442827	83442943	RPS6KA6	hg19_genes_exons	83441752	83443724	1.4046646867026e-06
X	83442827	83442943	RPS6KA6	hg19_genes_exons	83441752	83443724	1.4046646867026e-06
X	83441771	83441882	RPS6KA6	hg19_genes_exons	83441752	83443724	1.4046646867026e-06
X	83442827	83442943	RPS6KA6	hg19_genes_exons	83441752	83443724	1.4046646867026e-06
X	83442827	83442943	RPS6KA6	hg19_genes_firstexons	83441752	83443724	1.4046646867026e-06
X	83442827	83442943	RPS6KA6	hg19_genes_firstexons	83441752	83443724	1.4046646867026e-06
X	83442827	83442943	RPS6KA6	hg19_genes_firstexons	83441752	83443724	1.4046646867026e-06
X	83419396	83442826	RPS6KA6	hg19_genes_introns	83441752	83443724	1.4046646867026e-06
X	83441179	83441770	RPS6KA6	hg19_genes_introns	83441752	83443724	1.4046646867026e-06
X	83441883	83442826	RPS6KA6	hg19_genes_introns	83441752	83443724	1.4046646867026e-06
X	83419396	83442826	RPS6KA6	hg19_genes_introns	83441752	83443724	1.4046646867026e-06
1	36037971	36038970	TFAP2E	hg19_genes_promoters	36038376	36040306	1.43712376251466e-06
1	36039179	36039205	TFAP2E	hg19_genes_cds	36038376	36040306	1.43712376251466e-06
1	36039528	36040010	TFAP2E	hg19_genes_cds	36038376	36040306	1.43712376251466e-06
1	36038971	36039178	TFAP2E	hg19_genes_5UTRs	36038376	36040306	1.43712376251466e-06
1	36038971	36039205	TFAP2E	hg19_genes_exons	36038376	36040306	1.43712376251466e-06
1	36039528	36040010	TFAP2E	hg19_genes_exons	36038376	36040306	1.43712376251466e-06
1	36035413	36040299	PSMB2	hg19_genes_exons	36038376	36040306	1.43712376251466e-06
1	36038971	36039205	TFAP2E	hg19_genes_firstexons	36038376	36040306	1.43712376251466e-06
1	36039206	36039527	TFAP2E	hg19_genes_introns	36038376	36040306	1.43712376251466e-06
1	36040011	36040549	TFAP2E	hg19_genes_introns	36038376	36040306	1.43712376251466e-06
1	36040300	36042922	PSMB2	hg19_genes_introns	36038376	36040306	1.43712376251466e-06
1	36035413	36040299	PSMB2	hg19_genes_3UTRs	36038376	36040306	1.43712376251466e-06
19	46271300	46272102	SIX5	hg19_genes_cds	46270916	46271980	1.71443036993448e-06
19	46271300	46272497	SIX5	hg19_genes_exons	46270916	46271980	1.71443036993448e-06
19	46271300	46272497	SIX5	hg19_genes_firstexons	46270916	46271980	1.71443036993448e-06
19	46270414	46271299	SIX5	hg19_genes_introns	46270916	46271980	1.71443036993448e-06
3	65342751	65342807	MAGI1	hg19_genes_cds	65342024	65343038	1.89078415915763e-06
3	65342053	65342807	MAGI1	hg19_genes_cds	65342024	65343038	1.89078415915763e-06
3	65339906	65342807	MAGI1	hg19_genes_exons	65342024	65343038	1.89078415915763e-06
3	65339906	65342807	MAGI1	hg19_genes_exons	65342024	65343038	1.89078415915763e-06
3	65342808	65344738	MAGI1	hg19_genes_introns	65342024	65343038	1.89078415915763e-06
3	65342808	65346873	MAGI1	hg19_genes_introns	65342024	65343038	1.89078415915763e-06
3	65339906	65342750	MAGI1	hg19_genes_3UTRs	65342024	65343038	1.89078415915763e-06
3	65339906	65342052	MAGI1	hg19_genes_3UTRs	65342024	65343038	1.89078415915763e-06
20	32253304	32254303	ACTL10	hg19_genes_promoters	32254216	32256071	1.9033584934236e-06
20	32251585	32255584	NECAB3	hg19_genes_1to5kb	32254216	32256071	1.9033584934236e-06
20	32255304	32256041	ACTL10	hg19_genes_cds	32254216	32256071	1.9033584934236e-06
20	32254304	32255303	ACTL10	hg19_genes_5UTRs	32254216	32256071	1.9033584934236e-06
20	32254304	32256331	ACTL10	hg19_genes_exons	32254216	32256071	1.9033584934236e-06
20	32254304	32256331	ACTL10	hg19_genes_firstexons	32254216	32256071	1.9033584934236e-06
20	32248202	32257180	NECAB3	hg19_genes_introns	32254216	32256071	1.9033584934236e-06
20	32248202	32257180	NECAB3	hg19_genes_introns	32254216	32256071	1.9033584934236e-06
20	32248202	32257180	NECAB3	hg19_genes_introns	32254216	32256071	1.9033584934236e-06
20	32256042	32256331	ACTL10	hg19_genes_3UTRs	32254216	32256071	1.9033584934236e-06
19	33166103	33167102	ANKRD27	hg19_genes_promoters	33166400	33168889	1.98487063035363e-06
19	33166103	33167102	ANKRD27	hg19_genes_promoters	33166400	33168889	1.98487063035363e-06
19	33167103	33171102	ANKRD27	hg19_genes_1to5kb	33166400	33168889	1.98487063035363e-06
19	33167103	33171102	ANKRD27	hg19_genes_1to5kb	33166400	33168889	1.98487063035363e-06
19	33167170	33167877	RGS9BP	hg19_genes_cds	33166400	33168889	1.98487063035363e-06
19	33166313	33167169	RGS9BP	hg19_genes_5UTRs	33166400	33168889	1.98487063035363e-06
19	33166313	33169206	RGS9BP	hg19_genes_exons	33166400	33168889	1.98487063035363e-06
19	33166313	33169206	RGS9BP	hg19_genes_firstexons	33166400	33168889	1.98487063035363e-06
19	33167878	33169206	RGS9BP	hg19_genes_3UTRs	33166400	33168889	1.98487063035363e-06
8	624048	642477	ERICH1	hg19_genes_introns	637264	638556	2.00684053112232e-06
8	144808091	144810893	FAM83H	hg19_genes_cds	144809939	144810923	2.018909088886e-06
8	144807335	144810893	FAM83H	hg19_genes_exons	144809939	144810923	2.018909088886e-06
8	144810894	144811136	FAM83H	hg19_genes_introns	144809939	144810923	2.018909088886e-06
X	69663705	69664704	DLG3	hg19_genes_promoters	69664317	69665520	2.15776721792901e-06
X	69665052	69665408	DLG3	hg19_genes_cds	69664317	69665520	2.15776721792901e-06
X	69664705	69665051	DLG3	hg19_genes_5UTRs	69664317	69665520	2.15776721792901e-06
X	69664705	69665408	DLG3	hg19_genes_exons	69664317	69665520	2.15776721792901e-06
X	69664705	69665408	DLG3	hg19_genes_firstexons	69664317	69665520	2.15776721792901e-06
X	69665409	69668762	DLG3	hg19_genes_introns	69664317	69665520	2.15776721792901e-06
7	945910	949909	ADAP1	hg19_genes_1to5kb	946792	949858	2.48590269556501e-06
7	944810	959604	ADAP1	hg19_genes_introns	946792	949858	2.48590269556501e-06
7	944810	959604	ADAP1	hg19_genes_introns	946792	949858	2.48590269556501e-06
7	944810	959604	ADAP1	hg19_genes_introns	946792	949858	2.48590269556501e-06
7	944810	959604	ADAP1	hg19_genes_introns	946792	949858	2.48590269556501e-06
X	49019121	49020120	MAGIX	hg19_genes_promoters	49019926	49020767	2.7614481100095e-06
X	49019270	49020269	MAGIX	hg19_genes_promoters	49019926	49020767	2.7614481100095e-06
X	49020121	49020267	MAGIX	hg19_genes_cds	49019926	49020767	2.7614481100095e-06
X	49020121	49020267	MAGIX	hg19_genes_cds	49019926	49020767	2.7614481100095e-06
X	49020121	49020267	MAGIX	hg19_genes_cds	49019926	49020767	2.7614481100095e-06
X	49020121	49020267	MAGIX	hg19_genes_5UTRs	49019926	49020767	2.7614481100095e-06
X	49020270	49021004	MAGIX	hg19_genes_5UTRs	49019926	49020767	2.7614481100095e-06
X	49020121	49020267	MAGIX	hg19_genes_exons	49019926	49020767	2.7614481100095e-06
X	49020121	49020267	MAGIX	hg19_genes_exons	49019926	49020767	2.7614481100095e-06
X	49020121	49020267	MAGIX	hg19_genes_exons	49019926	49020767	2.7614481100095e-06
X	49020121	49020267	MAGIX	hg19_genes_exons	49019926	49020767	2.7614481100095e-06
X	49020270	49021127	MAGIX	hg19_genes_exons	49019926	49020767	2.7614481100095e-06
X	49020121	49020267	MAGIX	hg19_genes_firstexons	49019926	49020767	2.7614481100095e-06
X	49020270	49021127	MAGIX	hg19_genes_firstexons	49019926	49020767	2.7614481100095e-06
X	49019277	49020120	MAGIX	hg19_genes_introns	49019926	49020767	2.7614481100095e-06
X	49020268	49021044	MAGIX	hg19_genes_introns	49019926	49020767	2.7614481100095e-06
X	49019277	49020120	MAGIX	hg19_genes_introns	49019926	49020767	2.7614481100095e-06
X	49020268	49021044	MAGIX	hg19_genes_introns	49019926	49020767	2.7614481100095e-06
X	49019277	49020120	MAGIX	hg19_genes_introns	49019926	49020767	2.7614481100095e-06
X	49020268	49021044	MAGIX	hg19_genes_introns	49019926	49020767	2.7614481100095e-06
X	49020268	49021044	MAGIX	hg19_genes_introns	49019926	49020767	2.7614481100095e-06
11	67759017	67759328	UNC93B1	hg19_genes_cds	67758076	67759608	2.92913208710875e-06
11	67758575	67759328	UNC93B1	hg19_genes_exons	67758076	67759608	2.92913208710875e-06
11	67759329	67761146	UNC93B1	hg19_genes_introns	67758076	67759608	2.92913208710875e-06
11	67758575	67759016	UNC93B1	hg19_genes_3UTRs	67758076	67759608	2.92913208710875e-06
X	101187040	101188039	ZMAT1	hg19_genes_promoters	101186602	101187257	3.03342643150219e-06
X	101187040	101188039	ZMAT1	hg19_genes_promoters	101186602	101187257	3.03342643150219e-06
X	101187040	101188039	ZMAT1	hg19_genes_promoters	101186602	101187257	3.03342643150219e-06
X	101186690	101187039	ZMAT1	hg19_genes_5UTRs	101186602	101187257	3.03342643150219e-06
X	101186690	101187039	ZMAT1	hg19_genes_5UTRs	101186602	101187257	3.03342643150219e-06
X	101186690	101187039	ZMAT1	hg19_genes_5UTRs	101186602	101187257	3.03342643150219e-06
X	101186690	101187039	ZMAT1	hg19_genes_exons	101186602	101187257	3.03342643150219e-06
X	101186690	101187039	ZMAT1	hg19_genes_exons	101186602	101187257	3.03342643150219e-06
X	101186690	101187039	ZMAT1	hg19_genes_exons	101186602	101187257	3.03342643150219e-06
X	101186690	101187039	ZMAT1	hg19_genes_firstexons	101186602	101187257	3.03342643150219e-06
X	101186690	101187039	ZMAT1	hg19_genes_firstexons	101186602	101187257	3.03342643150219e-06
X	101186690	101187039	ZMAT1	hg19_genes_firstexons	101186602	101187257	3.03342643150219e-06
X	101159304	101186689	ZMAT1	hg19_genes_introns	101186602	101187257	3.03342643150219e-06
X	101173607	101186689	ZMAT1	hg19_genes_introns	101186602	101187257	3.03342643150219e-06
X	101159304	101186689	ZMAT1	hg19_genes_introns	101186602	101187257	3.03342643150219e-06
X	21856656	21857655	MBTPS2	hg19_genes_promoters	21857475	21858670	3.1850321292339e-06
X	21856656	21857655	MBTPS2	hg19_genes_promoters	21857475	21858670	3.1850321292339e-06
X	21857853	21857927	MBTPS2	hg19_genes_cds	21857475	21858670	3.1850321292339e-06
X	21857853	21857927	MBTPS2	hg19_genes_cds	21857475	21858670	3.1850321292339e-06
X	21857656	21857852	MBTPS2	hg19_genes_5UTRs	21857475	21858670	3.1850321292339e-06
X	21857656	21857852	MBTPS2	hg19_genes_5UTRs	21857475	21858670	3.1850321292339e-06
X	21857656	21857927	MBTPS2	hg19_genes_exons	21857475	21858670	3.1850321292339e-06
X	21857656	21857927	MBTPS2	hg19_genes_exons	21857475	21858670	3.1850321292339e-06
X	21857656	21857927	MBTPS2	hg19_genes_firstexons	21857475	21858670	3.1850321292339e-06
X	21857656	21857927	MBTPS2	hg19_genes_firstexons	21857475	21858670	3.1850321292339e-06
X	21857928	21861287	MBTPS2	hg19_genes_introns	21857475	21858670	3.1850321292339e-06
X	21857928	21861287	MBTPS2	hg19_genes_introns	21857475	21858670	3.1850321292339e-06
X	54522600	54523599	FGD1	hg19_genes_promoters	54521170	54522748	3.52610788278827e-06
X	54521559	54521865	FGD1	hg19_genes_cds	54521170	54522748	3.52610788278827e-06
X	54521866	54522599	FGD1	hg19_genes_5UTRs	54521170	54522748	3.52610788278827e-06
X	54521559	54522599	FGD1	hg19_genes_exons	54521170	54522748	3.52610788278827e-06
X	54521559	54522599	FGD1	hg19_genes_firstexons	54521170	54522748	3.52610788278827e-06
X	54497921	54521558	FGD1	hg19_genes_introns	54521170	54522748	3.52610788278827e-06
8	144358067	144358974	GLI4	hg19_genes_cds	144357570	144361571	3.70881121080845e-06
8	144358067	144359101	ZFP41	hg19_genes_exons	144357570	144361571	3.70881121080845e-06
8	144358067	144359101	GLI4	hg19_genes_exons	144357570	144361571	3.70881121080845e-06
8	144356973	144358066	ZFP41	hg19_genes_introns	144357570	144361571	3.70881121080845e-06
8	144356973	144358066	GLI4	hg19_genes_introns	144357570	144361571	3.70881121080845e-06
8	144358975	144359101	GLI4	hg19_genes_3UTRs	144357570	144361571	3.70881121080845e-06
X	48909961	48910960	CCDC120	hg19_genes_promoters	48910888	48911600	4.44321990310534e-06
X	48911497	48915496	CCDC120	hg19_genes_1to5kb	48910888	48911600	4.44321990310534e-06
X	48911497	48915496	CCDC120	hg19_genes_1to5kb	48910888	48911600	4.44321990310534e-06
X	48911497	48915496	CCDC120	hg19_genes_1to5kb	48910888	48911600	4.44321990310534e-06
X	48911497	48915496	CCDC120	hg19_genes_1to5kb	48910888	48911600	4.44321990310534e-06
X	48911497	48915496	CCDC120	hg19_genes_1to5kb	48910888	48911600	4.44321990310534e-06
X	48910961	48911406	CCDC120	hg19_genes_5UTRs	48910888	48911600	4.44321990310534e-06
X	48910961	48911406	CCDC120	hg19_genes_exons	48910888	48911600	4.44321990310534e-06
X	48910961	48911406	CCDC120	hg19_genes_firstexons	48910888	48911600	4.44321990310534e-06
X	48911407	48919489	CCDC120	hg19_genes_introns	48910888	48911600	4.44321990310534e-06
X	119764006	119765005	C1GALT1C1	hg19_genes_promoters	119763444	119764660	4.71624502208938e-06
X	119764006	119765005	C1GALT1C1	hg19_genes_promoters	119763444	119764660	4.71624502208938e-06
X	119763772	119764005	C1GALT1C1	hg19_genes_5UTRs	119763444	119764660	4.71624502208938e-06
X	119763772	119764005	C1GALT1C1	hg19_genes_5UTRs	119763444	119764660	4.71624502208938e-06
X	119763772	119764005	C1GALT1C1	hg19_genes_exons	119763444	119764660	4.71624502208938e-06
X	119763772	119764005	C1GALT1C1	hg19_genes_exons	119763444	119764660	4.71624502208938e-06
X	119763772	119764005	C1GALT1C1	hg19_genes_firstexons	119763444	119764660	4.71624502208938e-06
X	119763772	119764005	C1GALT1C1	hg19_genes_firstexons	119763444	119764660	4.71624502208938e-06
X	119761283	119763771	C1GALT1C1	hg19_genes_introns	119763444	119764660	4.71624502208938e-06
X	119761027	119763771	C1GALT1C1	hg19_genes_introns	119763444	119764660	4.71624502208938e-06
20	57413795	57414794	GNAS	hg19_genes_promoters	57414039	57418177	5.40283645612877e-06
20	57413795	57414794	GNAS	hg19_genes_promoters	57414039	57418177	5.40283645612877e-06
20	57415689	57416688	GNAS	hg19_genes_promoters	57414039	57418177	5.40283645612877e-06
20	57411689	57415688	GNAS	hg19_genes_1to5kb	57414039	57418177	5.40283645612877e-06
20	57415899	57415941	GNAS	hg19_genes_cds	57414039	57418177	5.40283645612877e-06
20	57415162	57415899	GNAS	hg19_genes_cds	57414039	57418177	5.40283645612877e-06
20	57414795	57415898	GNAS	hg19_genes_5UTRs	57414039	57418177	5.40283645612877e-06
20	57414795	57415161	GNAS	hg19_genes_5UTRs	57414039	57418177	5.40283645612877e-06
20	57416689	57416930	GNAS	hg19_genes_5UTRs	57414039	57418177	5.40283645612877e-06
20	57414795	57415941	GNAS	hg19_genes_exons	57414039	57418177	5.40283645612877e-06
20	57414795	57415941	GNAS	hg19_genes_exons	57414039	57418177	5.40283645612877e-06
20	57416689	57416930	GNAS	hg19_genes_exons	57414039	57418177	5.40283645612877e-06
20	57417488	57417600	GNAS-AS1	hg19_genes_exons	57414039	57418177	5.40283645612877e-06
20	57416992	57417284	GNAS-AS1	hg19_genes_exons	57414039	57418177	5.40283645612877e-06
20	57414795	57415941	GNAS	hg19_genes_firstexons	57414039	57418177	5.40283645612877e-06
20	57414795	57415941	GNAS	hg19_genes_firstexons	57414039	57418177	5.40283645612877e-06
20	57416689	57416930	GNAS	hg19_genes_firstexons	57414039	57418177	5.40283645612877e-06
20	57415942	57470666	GNAS	hg19_genes_introns	57414039	57418177	5.40283645612877e-06
20	57415942	57470666	GNAS	hg19_genes_introns	57414039	57418177	5.40283645612877e-06
20	57416931	57470666	GNAS	hg19_genes_introns	57414039	57418177	5.40283645612877e-06
20	57394311	57416991	GNAS-AS1	hg19_genes_introns	57414039	57418177	5.40283645612877e-06
20	57417285	57417487	GNAS-AS1	hg19_genes_introns	57414039	57418177	5.40283645612877e-06
20	57417601	57423933	GNAS-AS1	hg19_genes_introns	57414039	57418177	5.40283645612877e-06
20	57415900	57415941	GNAS	hg19_genes_3UTRs	57414039	57418177	5.40283645612877e-06
16	1584557	1591921	TMEM204	hg19_genes_introns	1585114	1588709	5.53823386399342e-06
16	1584557	1591921	TMEM204	hg19_genes_introns	1585114	1588709	5.53823386399342e-06
16	1576798	1607935	IFT140	hg19_genes_introns	1585114	1588709	5.53823386399342e-06
16	1576798	1607935	IFT140	hg19_genes_introns	1585114	1588709	5.53823386399342e-06
