# Supplementary material for: Novel insights into systemic sclerosis using a sensitive computational method to analyze whole-genome bisulfite sequencing data
Source: Clin Epigenetics. 2023 Jun 3;15:96. doi: 10.1186/s13148-023-01513-w (PMC10239181; doi:10.1186/s13148-023-01513-w)
Supplement: Supplementary file 6 — Additional file 6: Networks impacted by SSc-associated CpG differential methylation identified by IPA for all 125 DMGs in the genome [file 13148_2023_1513_MOESM6_ESM.txt]

ID	Molecules in Network	Score	Focus Molecules	Top Diseases and Functions
1	Akt,ARL4C,BEX2,C1GALT1C1,CASK,CCDC120,CDK16,CG,Cyclin A,DLG3,estrogen receptor,FGFR2,FLT4,FSH,GALNT18,GFRA1,GRB10,Growth hormone,H19,HMGB3,Lh,MAGI1,MEST,mir-335,MPL,NAV1,NFYA,PARD6G,PAX8,PORCN,Proinsulin,Rb,TMEM204,YAP/TAZ,ZNF232	55	25	[Cancer, Endocrine System Disorders, Organismal Injury and Abnormalities]
2	ADAP1,Alp,BCR (complex),Creb,DOCK11,DUSP9,EPS8L1,ERK1/2,FGD1,FLNA,G6PD,GTPase,KCNQ1,KCNQ1OT1,MAP2K1/2,MBTPS2,MSN,OTUD5,OTUD7A,p70 S6k,Pdgf (complex),PDGF BB,phosphatase,PI3K (family),Pka,PP2A,PSMB2,RB1,RPS6KA6,Rsk,SH3BP2,SHARPIN,Shc,Srebp,transcription factor	36	18	[Developmental Disorder, Gastrointestinal Disease, Organismal Injury and Abnormalities]
3	26s Proteasome,Actin,caspase,CD3,CHST7,DKC1,EGLN,EIF2S3,F Actin,FAM83H,GLI4,HCFC1,HISTONE,Histone h2a,Histone h3,Histone h4,Hsp70,Hsp90,IKBKG,Immunoglobulin,KLF2,NECAB3,NFkB (complex),NOC2L,Notch,PARP11,PI3K (complex),Rnr,TCR,TMEM121,TMEM14C,TRAPPC9,Ubiquitin,USP6,Vegf	28	15	[Connective Tissue Disorders, Hereditary Disorder, Organismal Injury and Abnormalities]
4	ADRB2,BARX2,CADM2,CAMK1G,CIITA,CREB1,CREBBP,DDX39A,FAS,GNAS-AS1,HEIH,HOXB3,IFNG,IL32,iodine,NEXMIF,NR4A1,PAX8-AS1,Pde4d,PDHA2,PDK3,PRPS2,PSD4,RGS9BP,SETD7,SMARCA4,SMIM10L2B,TFAP2E,TMEM187,TP53,TRPM1,TULP4,ZFP41,ZMIZ1,ZXDA	28	15	[Cancer, Cell Death and Survival, Organismal Injury and Abnormalities]
5	AIFM1,AMPK,BCOR,BRCC3,Calmodulin,calpain,CMC4,cytokine,DUSP22,EFNB1,EMD,ERK,GNAS,GOPC,IFN Beta,IgG,Igm,Insulin,Interferon alpha,Jnk,Mapk,Mek,Nfat (family),P38 MAPK,PGK1,Pkc(s),PTK,Ras homolog,Sapk,SLC6A8,SLC7A5,SRC (family),SSBP4,STAT5a/b,UNC93B1	26	14	[Cardiac Dilation, Hereditary Disorder, Organismal Injury and Abnormalities]
6	ACTB,ACTR5,AKT1,ASAP2,CALCR,COP1,COPS6,DCAF12L2,DCTN1,Dst,FOS,GALNT10,GALNT18,GFRA1,HEIH,IFT140,ISLR,KLHL17,KLHL2,KLHL3,MOBP,MTCP1,MTERF4,NREP,PARD6G-AS1,PLXNA3,RPGR,SEMA5A,SEMA6D,SIX5,TTC21A,TTC21B,UBC,USP6,ZNF33A	21	12	[Cancer, Gastrointestinal Disease, Organismal Injury and Abnormalities]
7	AMMECR1,ANKRD23,ANKRD27,Ca2 ,CAMK1G,CCNQ,CDC123,CTNNB1,EIF2S1,F2RL2,GDNF Family Ligand-Receptor Interactions,GPIIB-IIIA,GRB2,HMGB3,HRAS,IRAG2,KIF26A,LRSAM1,MAML3,MEI4,MYC,PLEKHA6,PNCK,RAB33A,RADIL,RAF1,RALGPS2,RGPD4 (includes others),RIT2,RSPO3,SLC16A6,Thrombopoietin Signaling,USP53,VPS26C,ZMAT1	17	10	[Cancer, Cell Morphology, Cellular Assembly and Organization]
8	AAR2,ABHD12B,ANG,ARL6IP1,CAPNS1,CEP78,CREB3L2,CUL7,DCBLD1,DHRS4L2,EDNRB,EEF1B2,ERICH1,FBXW7,FIGNL2,HAGH,HPRT1,IAH1,MAGIX,MED10,NEXN,PCNA,PDIA3,RCN1,S1PR2,SBF2,SNRNP200,SNRPA1,SNRPD2,SRRM1,THRAP3,TPI1,UHRF1BP1,WDR97,ZNF808	15	9	[Cell Cycle, DNA Replication, Recombination, and Repair, RNA Post-Transcriptional Modification]
9	ADCY10P1,HOXB13	2	1	[Cancer, Hereditary Disorder, Organismal Injury and Abnormalities]
10	carboxy-lyase,RPN1,Ubiquinol-10 Biosynthesis (Eukaryotic),URAD	2	1	[DNA Replication, Recombination, and Repair, Nucleic Acid Metabolism, Small Molecule Biochemistry]
