# Supplementary material for: Novel insights into systemic sclerosis using a sensitive computational method to analyze whole-genome bisulfite sequencing data
Source: Clin Epigenetics. 2023 Jun 3;15:96. doi: 10.1186/s13148-023-01513-w (PMC10239181; doi:10.1186/s13148-023-01513-w)
Supplement: Supplementary file 7 — Additional file 7: Networks impacted by SSc-associated CpG differential methylation identified by IPA for the 78 DMGs located on an autosomal chromosome [file 13148_2023_1513_MOESM7_ESM.txt]

ID	Molecules in Network	Score	Focus Molecules	Top Diseases and Functions
1	ADAP1,Akt,Alp,ARL4C,BCR (complex),CG,Cyclin A,estrogen receptor,FGFR2,FLT4,FSH,GALNT18,GFRA1,GRB10,H19,KCNQ1,KCNQ1OT1,Lh,MAGI1,MAP2K1/2,MEST,mir-335,MPL,NAV1,NFYA,Notch,PARD6G,PAX8,PI3K (family),Pka,Rb,SH3BP2,TMEM121,TMEM204,YAP/TAZ	49	21	[Developmental Disorder, Gastrointestinal Disease, Organismal Injury and Abnormalities]
2	26s Proteasome,ARL5C,CD3,DUSP22,ERK,ERK1/2,GNAS,GOPC,HISTONE,Histone h3,Histone h4,IgG,Igm,Immunoglobulin,Insulin,Interferon alpha,KLF2,Mapk,Mek,NFkB (complex),NOC2L,P38 MAPK,PARP11,PI3K (complex),Pkc(s),PSMB2,RB1,SHARPIN,SLC7A5,TMEM14C,TRAPPC9,UNC93B1,USP6,Vegf,Vegfr dimer	29	14	[Cancer, Embryonic Development, Organismal Injury and Abnormalities]
3	ABL2,Acp5,ACTB,ADCYAP1R1,ANKRD23,ASAP2,BDNF,Cofilin,DCBLD1,DRD5,EPS8L1,Erm,F Actin,Fcer1,FIBIN,GLI4,HOXB3,HRAS,HSPA5,mir-1,mir-335,NECAB3,NKX6-1,nucleotide,PSD4,quinolinic acid,RABGEF1,RGS9BP,RSPO3,SSBP4,SWAP70,TFAP2E,TNF,tretinoin,USP6	24	12	[Cardiovascular System Development and Function, Cell Death and Survival, Cellular Movement]
4	ABHD12B,ATF7IP,CADM2,CTNNB1,DHRS4L2,DTX1,ERICH1,ETV4,EWSR1,FAM167A,FBXW7,FLI1,GATA3,GIPC1,GNAS-AS1,HCLS1,HRH2,ITGA6,MAML1,mir-433,miR-433-3p (miRNAs w/seed UCAUGAU),NRP2,OTUD7A,PAX8-AS1,PCNA,PROSER1,PRR12,PYGO1,RNF146,SAE1,SMAD4,SMARCA4,STK24,WDR97,ZMIZ1	17	9	[Cell Morphology, Cellular Movement, Hematological System Development and Function]
5	ATXN1,ATXN7L3,DYNC1H1,ELAVL4,EMD,EPN2,GRIK2,IAH1,IFT140,JOSD2,KLHL17,KLHL2,LYPLA1,MCM2,MLKL,MOBP,NCL,NTPCR,PFKP,PRKN,RGPD4 (includes others),SIX5,TCEAL1,TRIM28,TTBK2,UBC,UBE2S,USP48,ZFP41,ZNF197,ZNF213,ZNF232,ZNF263,ZNF483,ZNF808	17	9	[Cancer, Endocrine System Disorders, Organismal Injury and Abnormalities]
6	ANKRD27,BAG3,BIRC2,CCDC22,CCDC93,CLTC,COMMD3,COMMD4,COMMD5,COMMD7,COMMD8,COMMD9,DENND10,ECT2,FAM83H,GOT1,H2BC21,HSPB8,IKZF1,LRIF1,LYAR,MAP2K2,MYC,PGAM5,PHF5A,RAB7A,RANBP1,RBM4B,RFX1,TBC1D5,TFDP1,VPS26C,VPS29,VPS35,VPS35L	4	3	[Developmental Disorder, Hereditary Disorder, Organismal Injury and Abnormalities]
7	ADCY10P1,HOXB13	2	1	[Cancer, Hereditary Disorder, Organismal Injury and Abnormalities]
8	ISLR,PARD6G-AS1	2	1	[Cancer, Gastrointestinal Disease, Organismal Injury and Abnormalities]
9	CUL7,EFHD1,EOLA1/EOLA2,FIGNL2	2	1	[Dermatological Diseases and Conditions, Developmental Disorder, Organismal Injury and Abnormalities]
10	carboxy-lyase,RPN1,Ubiquinol-10 Biosynthesis (Eukaryotic),URAD	2	1	[DNA Replication, Recombination, and Repair, Nucleic Acid Metabolism, Small Molecule Biochemistry]
