# Supplementary material for: Novel insights into systemic sclerosis using a sensitive computational method to analyze whole-genome bisulfite sequencing data
Source: Clin Epigenetics. 2023 Jun 3;15:96. doi: 10.1186/s13148-023-01513-w (PMC10239181; doi:10.1186/s13148-023-01513-w)
Supplement: Supplementary file 8 — Additional file 8: Networks impacted by SSc-associated CpG differential methylation identified by IPA for the 47 DMGs located on chromosome X [file 13148_2023_1513_MOESM8_ESM.txt]

ID	Molecules in Network	Score	Focus Molecules	Top Diseases and Functions
1	Actin,Akt,AMPK,BEX2,BRCC3,C1GALT1C1,Calmodulin,CASK,CD3,CDK16,CHST7,DLG3,DUSP9,ERK,F Actin,FLNA,FSH,G6PD,HCFC1,Hsp70,Hsp90,IKBKG,Immunoglobulin,Insulin,Lh,MSN,OTUD5,P38 MAPK,p70 S6k,PGK1,Ras homolog,RPS6KA6,SLC6A8,TCR,Vegf	41	17	[Developmental Disorder, Hereditary Disorder, Organismal Injury and Abnormalities]
2	ASXL3,AZIN1,BCOR,BRD4,CCNQ,CIITA,DCAF12L2,DKC1,EIF2S3,EMD,FBRSL1,FUS,GAS1,HAO2,HMGB3,HNF4A,IRX2,miR-515-3p (and other miRNAs w/seed AGUGCCU),MYC,NR3C1,PLXNA3,PNCK,PORCN,PRMT1,RAB33A,RAB7A,Rnr,SEMA5B,TCF23,TCF7L2,THAP2,TMEM187,TMEM200A,TRAPPC12,ZXDA	29	13	[Developmental Disorder, Organismal Injury and Abnormalities, Skeletal and Muscular Disorders]
3	2-methoxyestradiol,AIFM1,AKT1,AMMECR1,BANK1,BLK,CAPNS1,CBX1,CDH16,CHN2,CMC4,EFNB1,EPHB3,ERK1/2,FGD1,FIP1L1-PDGFRA,HEIH,iodine,Jnk,MTCP1,NEXMIF,NFkB (complex),OTUD1,P4HTM,PIDD1,PSTPIP2,RPGR,SIVA1,SMARCA4,SMIM10L2B,SPRY2,SUSD5,tauroursodeoxycholic acid,TRMT2B,ZMAT1	21	10	[Cell Death and Survival, Cell Morphology, Organismal Injury and Abnormalities]
4	AKAP12,ATAD3B,CCDC120,DDX11,DOCK11,FASTKD2,GFM2,GRPEL1,HDHD5,HLTF,IPO4,IRF2BP2,MAGIX,MBTPS2,MTFR1,NCAPD2,NFS1,PDHB,PDHX,PDK3,PDXDC1,PLEKHA4,PRPS2,PTK7,PYCR2,RAB3GAP2,RMND1,SCML1,SHC1,SHMT1,SLC25A11,TBRG4,TUBA4B,UBR7,UQCRFS1	11	6	[Hereditary Disorder, Metabolic Disease, Organismal Injury and Abnormalities]
